# Supplementary material for: 1,1,4,4-Tetra-tert-butyl-1,4-dichloro-2,2,3,3-tetra­phenyl­tetra­silane
Source: Acta Crystallogr Sect E Struct Rep Online. 2012 Jan 18;68(Pt 2):o424. doi: 10.1107/S1600536812000669 (PMC3275182; doi:10.1107/S1600536812000669)
Supplement: Supplementary file 1 [file e-68-0o424-sup1.cif]

##############################################################################
#                                                                            #
# This CIF contains the data in a paper accepted for publication in          #
# Acta Crystallographica Section E. It conforms to the requirements of       #
# Notes for Authors for Acta Crystallographica Section E, and has been       #
# peer reviewed under the auspices of the IUCr Commission on Journals.       #
#                                                                            #
# Full details of the Crystallographic Information File format               #
# are given in the paper "The Crystallographic Information File (CIF):       #
# a New Standard Archive File for Crystallography" by S. R. Hall, F. H.      #
# Allen and I. D. Brown [Acta Cryst. (1991), A47, 655-685].                  #
#                                                                            #
# The current version of the core CIF dictionary is obtainable from          #
# ftp://ftp.iucr.org/pub/cif_core.dic.                                       #
#                                                                            #
# Software is freely available for graphical display of the structure(s)     #
# in this CIF. For information consult the CIF software page                 #
# http://www.iucr.org/resources/cif/software.                                #
#                                                                            #
# This file may be used for bona fide research purposes within the           #
# scientific community so long as proper attribution is given to the journal # 
# article from which it was obtained.                                        #
#                                                                            #
##############################################################################
data_global
_audit_creation_method     SHELXL-97
_journal_data_validation_number     ?
_journal_date_recd_electronic     2011-12-20
_journal_date_accepted     2012-01-07
_journal_name_full     'Acta Crystallographica, Section E'
_journal_year     2012
_journal_volume     68
_journal_issue      2
_journal_page_first     o424
_journal_page_last     o424
_journal_paper_category     QO
_journal_paper_doi     10.1107/S1600536812000669
_journal_coeditor_code     IS5036
_publ_contact_author_name     'Prof. Soichiro Kyushin'
_publ_contact_author_address
; Department of Chemistry and Chemical Biology
  Graduate School of Engineering
  Gunma University
  Kiryu, Gunma 376-8515
  Japan
;
_publ_contact_author_email     'kyushin@chem-bio.gunma-u.ac.jp'
_publ_contact_author_fax     '+81-277-30-1291'
_publ_contact_author_phone     '+81-277-30-1290'
_publ_section_title
;
1,1,4,4-Tetra-<i>tert</i>-butyl-1,4-dichloro-2,2,3,3-tetraphenyltetrasilane
;
loop_
    _publ_author_name
    _publ_author_footnote
    _publ_author_address
    'Otsuka, Kyohei' .
; Department of Chemistry and Chemical Biology
  Graduate School of Engineering
  Gunma University
  Kiryu, Gunma 376-8515
  Japan
;
    'Ishida, Shintaro' .
; Department of Chemistry
  Graduate School of Science
  Tohoku University
  Aoba-ku, Sendai 980-8578
  Japan
;
    'Kyushin, Soichiro' .
; Department of Chemistry and Chemical Biology
  Graduate School of Engineering
  Gunma University
  Kiryu, Gunma 376-8515
  Japan
;
data_I
_chemical_name_systematic
;
1,1,4,4-Tetra-<i>tert</i>-butyl-1,4-dichloro-2,2,3,3-tetraphenyltetrasilane
;
_chemical_name_common     ?
_chemical_formula_moiety     'C40 H56 Cl2 Si4'
_chemical_formula_sum     'C40 H56 Cl2 Si4'
_chemical_formula_iupac     'C40 H56 Cl2 Si4'
_chemical_formula_weight     720.11
_chemical_melting_point_gt     517
_chemical_melting_point_lt     520
_symmetry_cell_setting     monoclinic
_symmetry_space_group_name_H-M     'P 21/n'
_symmetry_space_group_name_Hall     '-P 2yn'
loop_
    _symmetry_equiv_pos_as_xyz
    'x, y, z'
    '-x+1/2, y+1/2, -z+1/2'
    '-x, -y, -z'
    'x-1/2, -y-1/2, z-1/2'
_cell_length_a     9.6981(8)
_cell_length_b     15.3893(11)
_cell_length_c     13.8546(11)
_cell_angle_alpha     90.0000
_cell_angle_beta     105.7717(7)
_cell_angle_gamma     90.0000
_cell_volume     1989.9(3)
_cell_formula_units_Z     2
_cell_measurement_reflns_used     9597
_cell_measurement_theta_min     1.3231
_cell_measurement_theta_max     28.2812
_cell_measurement_temperature     153(2)
_exptl_crystal_description     prism
_exptl_crystal_colour     colourless
_exptl_crystal_size_max     0.30
_exptl_crystal_size_mid     0.10
_exptl_crystal_size_min     0.10
_exptl_crystal_density_diffrn     1.202
_exptl_crystal_density_meas     ?
_exptl_crystal_density_method     'not measured'
_exptl_crystal_F_000     772
_exptl_absorpt_coefficient_mu     0.311
_exptl_absorpt_correction_type     multi-scan
_exptl_absorpt_process_details     '(<i>REQAB</i>; Jacobson, 1998)'
_exptl_absorpt_correction_T_min     0.9126
_exptl_absorpt_correction_T_max     0.9696
_exptl_special_details
;
IR (KBr): 3080,
3050, 2980, 2950, 2940, 2890, 2850, 1470, 1430, 1390, 1370, 1360, 1180, 1090,
1010, 810, 730, 700 cm^--1^. MS (EI, 70 eV): <i>m</i>/<i>z</i> 541
(<i>M</i>^+^--177,
100), 359 (24), 324 (69), 267 (31), 259 (42), 197 (50), 183 (26), 135 (46).
;
_diffrn_ambient_temperature     153(2)
_diffrn_radiation_type     'Mo K\a'
_diffrn_radiation_wavelength     0.71073
_diffrn_radiation_source     'rotating anode'
_diffrn_radiation_monochromator     graphite
_diffrn_measurement_device_type     'Rigaku RAXIS-IV imaging plate'
_diffrn_measurement_method     \w
_diffrn_detector_area_resol_mean     10.00
_diffrn_reflns_number     12290
_diffrn_reflns_av_R_equivalents     0.0195
_diffrn_reflns_av_sigmaI/netI     0.0187
_diffrn_reflns_theta_min     2.02
_diffrn_reflns_theta_max     28.28
_diffrn_reflns_theta_full     28.28
_diffrn_measured_fraction_theta_max     0.992
_diffrn_measured_fraction_theta_full     0.992
_diffrn_reflns_limit_h_min     -12
_diffrn_reflns_limit_h_max     12
_diffrn_reflns_limit_k_min     -20
_diffrn_reflns_limit_k_max     20
_diffrn_reflns_limit_l_min     -18
_diffrn_reflns_limit_l_max     18
_refine_special_details
;
Refinement of <i>F</i>^2^ against ALL reflections. The weighted <i>R</i>-factor
<i>wR</i> and goodness of fit <i>S</i> are based on <i>F</i>^2^, conventional
<i>R</i>-factors <i>R</i> are based on <i>F</i>, with <i>F</i> set to zero for
negative <i>F</i>^2^. The threshold expression of <i>F</i>^2^ >
2\s(<i>F</i>^2^) is used only for calculating <i>R</i>-factors(gt) <i>etc.</i>
and is not relevant to the choice of reflections for refinement.
<i>R</i>-factors based on <i>F</i>^2^ are statistically about twice as large
as those based on <i>F</i>, and <i>R</i>-factors based on ALL data will be
even larger.
;
_reflns_number_total     4895
_reflns_number_gt     4826
_reflns_threshold_expression     >2sigma(I)
_refine_ls_structure_factor_coef     Fsqd
_refine_ls_matrix_type     full
_refine_ls_R_factor_all     0.0382
_refine_ls_R_factor_gt     0.0374
_refine_ls_wR_factor_gt     0.0933
_refine_ls_wR_factor_ref     0.0937
_refine_ls_goodness_of_fit_ref     1.097
_refine_ls_restrained_S_all     1.097
_refine_ls_number_reflns     4895
_refine_ls_number_parameters     214
_refine_ls_number_restraints     0
_refine_ls_hydrogen_treatment     constr
_refine_ls_weighting_scheme     calc
_refine_ls_weighting_details
          'w = 1/[\s^2^(Fo^2^)+(0.0373P)^2^+1.7041P] where P = (Fo^2^+2Fc^2^)/3'
_atom_sites_solution_hydrogens     geom
_atom_sites_solution_primary     direct
_atom_sites_solution_secondary     difmap
_refine_ls_shift/su_max     0.000
_refine_ls_shift/su_mean     0.000
_refine_diff_density_max     0.316
_refine_diff_density_min     -0.320
_refine_ls_extinction_method     none
_refine_ls_extinction_coef     ?
loop_
    _atom_type_symbol
    _atom_type_description
    _atom_type_scat_dispersion_real
    _atom_type_scat_dispersion_imag
    _atom_type_scat_source
    'C' 'C' 0.0033 0.0016
                         'International Tables Vol C Tables 4.2.6.8 and 6.1.1.4'
    'H' 'H' 0.0000 0.0000
                         'International Tables Vol C Tables 4.2.6.8 and 6.1.1.4'
    'Si' 'Si' 0.0817 0.0704
                         'International Tables Vol C Tables 4.2.6.8 and 6.1.1.4'
    'Cl' 'Cl' 0.1484 0.1585
                         'International Tables Vol C Tables 4.2.6.8 and 6.1.1.4'
_computing_data_collection     '<i>CrystalClear</i> (Rigaku, 2003)'
_computing_cell_refinement     '<i>CrystalClear</i> (Rigaku, 2003)'
_computing_data_reduction     '<i>CrystalClear</i> (Rigaku, 2003)'
_computing_structure_solution     '<i>SIR2004</i> (Burla <i>et al.</i>, 2005)'
_computing_structure_refinement     '<i>SHELXL97</i> (Sheldrick, 2008)'
_computing_molecular_graphics     '<i>ORTEP-3</i> (Farrugia, 1997)'
_computing_publication_material
;
<i>SHELXL97</i> (Sheldrick, 2008) and
<i>Yadokari-XG 2009</i> (Kabuto <i>et al.</i>, 2009)
;
loop_
    _atom_site_type_symbol
    _atom_site_label
    _atom_site_fract_x
    _atom_site_fract_y
    _atom_site_fract_z
    _atom_site_U_iso_or_equiv
    _atom_site_adp_type
    _atom_site_calc_flag
    _atom_site_refinement_flags
    _atom_site_occupancy
    _atom_site_disorder_assembly
    _atom_site_disorder_group
    Si Si1 0.31115(4) 0.00675(2) 0.27448(3) 0.01114(9) Uani d . 1 . .
    Si Si2 0.52023(4) -0.00985(2) 0.41781(3) 0.00975(9) Uani d . 1 . .
    Cl Cl1 0.23186(4) 0.12785(2) 0.30352(3) 0.01879(9) Uani d . 1 . .
    C C1 0.37002(17) 0.02227(11) 0.15322(11) 0.0199(3) Uani d . 1 . .
    C C2 0.4726(2) -0.05206(14) 0.14543(13) 0.0315(4) Uani d . 1 . .
    H H1 0.4230 -0.1078 0.1431 0.047 Uiso calc R 1 . .
    H H2 0.5563 -0.0508 0.2040 0.047 Uiso calc R 1 . .
    H H3 0.5036 -0.0449 0.0843 0.047 Uiso calc R 1 . .
    C C3 0.24115(19) 0.02135(13) 0.05901(12) 0.0274(4) Uani d . 1 . .
    H H4 0.2749 0.0307 -0.0007 0.041 Uiso calc R 1 . .
    H H5 0.1742 0.0677 0.0640 0.041 Uiso calc R 1 . .
    H H6 0.1924 -0.0349 0.0539 0.041 Uiso calc R 1 . .
    C C4 0.4457(2) 0.11019(13) 0.15219(13) 0.0296(4) Uani d . 1 . .
    H H7 0.5316 0.1129 0.2091 0.044 Uiso calc R 1 . .
    H H8 0.3805 0.1575 0.1574 0.044 Uiso calc R 1 . .
    H H9 0.4731 0.1160 0.0894 0.044 Uiso calc R 1 . .
    C C5 0.14973(15) -0.07002(9) 0.25896(11) 0.0165(3) Uani d . 1 . .
    C C6 0.16775(19) -0.15608(11) 0.20623(15) 0.0306(4) Uani d . 1 . .
    H H10 0.2618 -0.1812 0.2386 0.046 Uiso calc R 1 . .
    H H11 0.1604 -0.1447 0.1354 0.046 Uiso calc R 1 . .
    H H12 0.0924 -0.1969 0.2113 0.046 Uiso calc R 1 . .
    C C7 0.13114(18) -0.09028(13) 0.36307(13) 0.0288(4) Uani d . 1 . .
    H H13 0.0449 -0.1256 0.3559 0.043 Uiso calc R 1 . .
    H H14 0.1217 -0.0358 0.3974 0.043 Uiso calc R 1 . .
    H H15 0.2150 -0.1223 0.4024 0.043 Uiso calc R 1 . .
    C C8 0.00900(16) -0.02761(11) 0.19730(12) 0.0216(3) Uani d . 1 . .
    H H16 -0.0712 -0.0673 0.1939 0.032 Uiso calc R 1 . .
    H H17 0.0158 -0.0153 0.1293 0.032 Uiso calc R 1 . .
    H H18 -0.0069 0.0267 0.2296 0.032 Uiso calc R 1 . .
    C C9 0.63923(14) 0.08247(9) 0.39841(10) 0.0129(3) Uani d . 1 . .
    C C10 0.60184(15) 0.16802(9) 0.41542(11) 0.0154(3) Uani d . 1 . .
    H H19 0.5174 0.1780 0.4360 0.018 Uiso calc R 1 . .
    C C11 0.68493(17) 0.23859(10) 0.40297(13) 0.0224(3) Uani d . 1 . .
    H H20 0.6580 0.2958 0.4161 0.027 Uiso calc R 1 . .
    C C12 0.80733(18) 0.22523(11) 0.37132(14) 0.0283(4) Uani d . 1 . .
    H H21 0.8644 0.2732 0.3625 0.034 Uiso calc R 1 . .
    C C13 0.84559(18) 0.14169(12) 0.35275(14) 0.0269(4) Uani d . 1 . .
    H H22 0.9293 0.1325 0.3310 0.032 Uiso calc R 1 . .
    C C14 0.76306(16) 0.07092(10) 0.36547(11) 0.0183(3) Uani d . 1 . .
    H H23 0.7907 0.0140 0.3517 0.022 Uiso calc R 1 . .
    C C15 0.61049(15) -0.11866(9) 0.41486(10) 0.0125(3) Uani d . 1 . .
    C C16 0.75912(16) -0.13158(10) 0.44964(12) 0.0189(3) Uani d . 1 . .
    H H24 0.8197 -0.0833 0.4739 0.023 Uiso calc R 1 . .
    C C17 0.81957(17) -0.21366(11) 0.44931(13) 0.0242(3) Uani d . 1 . .
    H H25 0.9206 -0.2204 0.4717 0.029 Uiso calc R 1 . .
    C C18 0.73361(19) -0.28541(11) 0.41658(13) 0.0247(3) Uani d . 1 . .
    H H26 0.7753 -0.3413 0.4168 0.030 Uiso calc R 1 . .
    C C19 0.58640(19) -0.27512(11) 0.38349(13) 0.0255(3) Uani d . 1 . .
    H H27 0.5264 -0.3241 0.3617 0.031 Uiso calc R 1 . .
    C C20 0.52687(16) -0.19285(10) 0.38224(12) 0.0195(3) Uani d . 1 . .
    H H28 0.4258 -0.1866 0.3584 0.023 Uiso calc R 1 . .
loop_
    _atom_site_aniso_label
    _atom_site_aniso_U_11
    _atom_site_aniso_U_22
    _atom_site_aniso_U_33
    _atom_site_aniso_U_12
    _atom_site_aniso_U_13
    _atom_site_aniso_U_23
    Si1 0.00980(17) 0.01148(18) 0.01079(17) 0.00034(13) 0.00048(13) -0.00035(13)
    Si2 0.00847(17) 0.00997(17) 0.01055(17) 0.00025(12) 0.00215(13) -0.00022(12)
    Cl1 0.01666(17) 0.01261(16) 0.02527(19) 0.00270(12) 0.00259(13) -0.00031(12)
    C1 0.0185(7) 0.0299(8) 0.0111(6) 0.0007(6) 0.0036(5) 0.0007(6)
    C2 0.0296(9) 0.0477(11) 0.0194(8) 0.0128(8) 0.0104(7) -0.0017(7)
    C3 0.0251(8) 0.0420(10) 0.0124(7) -0.0017(7) 0.0005(6) 0.0021(7)
    C4 0.0291(9) 0.0424(10) 0.0174(7) -0.0104(8) 0.0064(6) 0.0062(7)
    C5 0.0122(6) 0.0142(6) 0.0187(7) -0.0024(5) -0.0033(5) 0.0010(5)
    C6 0.0233(8) 0.0164(7) 0.0421(10) -0.0018(6) -0.0079(7) -0.0074(7)
    C7 0.0211(8) 0.0375(10) 0.0238(8) -0.0132(7) -0.0011(6) 0.0097(7)
    C8 0.0134(7) 0.0223(7) 0.0246(8) -0.0004(6) -0.0024(6) 0.0012(6)
    C9 0.0115(6) 0.0152(6) 0.0111(6) -0.0019(5) 0.0015(5) 0.0014(5)
    C10 0.0136(6) 0.0152(6) 0.0158(6) 0.0001(5) 0.0015(5) 0.0011(5)
    C11 0.0200(7) 0.0154(7) 0.0276(8) -0.0031(6) -0.0007(6) 0.0031(6)
    C12 0.0208(8) 0.0245(8) 0.0385(10) -0.0106(6) 0.0064(7) 0.0077(7)
    C13 0.0175(7) 0.0319(9) 0.0344(9) -0.0043(7) 0.0123(7) 0.0045(7)
    C14 0.0159(6) 0.0198(7) 0.0210(7) -0.0004(5) 0.0081(5) 0.0007(5)
    C15 0.0131(6) 0.0131(6) 0.0116(6) 0.0027(5) 0.0037(5) 0.0003(5)
    C16 0.0146(7) 0.0167(7) 0.0242(7) 0.0011(5) 0.0033(5) 0.0001(6)
    C17 0.0153(7) 0.0240(8) 0.0328(9) 0.0089(6) 0.0057(6) 0.0044(6)
    C18 0.0277(8) 0.0176(7) 0.0298(8) 0.0100(6) 0.0095(7) -0.0009(6)
    C19 0.0255(8) 0.0161(7) 0.0318(9) -0.0001(6) 0.0027(7) -0.0076(6)
    C20 0.0150(6) 0.0172(7) 0.0235(7) 0.0018(5) 0.0001(5) -0.0041(6)
_geom_special_details
;
All e.s.d.'s (except the e.s.d. in the dihedral angle between two l.s. planes)
are estimated using the full covariance matrix. The cell e.s.d.'s are taken
into account individually in the estimation of e.s.d.'s in distances, angles
and torsion angles; correlations between e.s.d.'s in cell parameters are only
used when they are defined by crystal symmetry. An approximate (isotropic)
treatment of cell e.s.d.'s is used for estimating e.s.d.'s involving l.s.
planes.
;
loop_
    _geom_bond_atom_site_label_1
    _geom_bond_atom_site_label_2
    _geom_bond_site_symmetry_2
    _geom_bond_distance
    _geom_bond_publ_flag
    Si1 C5 . 1.9261(15) ?
    Si1 C1 . 1.9306(15) ?
    Si1 Cl1 . 2.0963(5) ?
    Si1 Si2 . 2.4355(5) ?
    Si2 C15 . 1.8951(14) ?
    Si2 C9 . 1.8950(14) ?
    Si2 Si2 3_656 2.4328(7) ?
    C1 C3 . 1.542(2) ?
    C1 C2 . 1.538(2) ?
    C1 C4 . 1.541(2) ?
    C2 H1 . 0.9800 ?
    C2 H2 . 0.9800 ?
    C2 H3 . 0.9800 ?
    C3 H4 . 0.9800 ?
    C3 H5 . 0.9800 ?
    C3 H6 . 0.9800 ?
    C4 H7 . 0.9800 ?
    C4 H8 . 0.9800 ?
    C4 H9 . 0.9800 ?
    C5 C7 . 1.533(2) ?
    C5 C6 . 1.545(2) ?
    C5 C8 . 1.544(2) ?
    C6 H10 . 0.9800 ?
    C6 H11 . 0.9800 ?
    C6 H12 . 0.9800 ?
    C7 H13 . 0.9800 ?
    C7 H14 . 0.9800 ?
    C7 H15 . 0.9800 ?
    C8 H16 . 0.9800 ?
    C8 H17 . 0.9800 ?
    C8 H18 . 0.9800 ?
    C9 C10 . 1.402(2) ?
    C9 C14 . 1.4072(19) ?
    C10 C11 . 1.391(2) ?
    C10 H19 . 0.9500 ?
    C11 C12 . 1.388(2) ?
    C11 H20 . 0.9500 ?
    C12 C13 . 1.381(3) ?
    C12 H21 . 0.9500 ?
    C13 C14 . 1.391(2) ?
    C13 H22 . 0.9500 ?
    C14 H23 . 0.9500 ?
    C15 C20 . 1.402(2) ?
    C15 C16 . 1.4043(19) ?
    C16 C17 . 1.393(2) ?
    C16 H24 . 0.9500 ?
    C17 C18 . 1.384(2) ?
    C17 H25 . 0.9500 ?
    C18 C19 . 1.385(2) ?
    C18 H26 . 0.9500 ?
    C19 C20 . 1.390(2) ?
    C19 H27 . 0.9500 ?
    C20 H28 . 0.9500 ?
loop_
    _geom_angle_atom_site_label_1
    _geom_angle_atom_site_label_2
    _geom_angle_atom_site_label_3
    _geom_angle_site_symmetry_1
    _geom_angle_site_symmetry_3
    _geom_angle
    _geom_angle_publ_flag
    C5 Si1 C1 . . 113.73(7) ?
    C5 Si1 Cl1 . . 103.73(5) ?
    C1 Si1 Cl1 . . 105.53(5) ?
    C5 Si1 Si2 . . 119.87(5) ?
    C1 Si1 Si2 . . 110.17(5) ?
    Cl1 Si1 Si2 . . 101.79(2) ?
    C15 Si2 C9 . . 110.90(6) ?
    C15 Si2 Si2 . 3_656 108.86(5) ?
    C9 Si2 Si2 . 3_656 107.38(5) ?
    C15 Si2 Si1 . . 111.23(5) ?
    C9 Si2 Si1 . . 102.12(4) ?
    Si2 Si2 Si1 3_656 . 116.09(2) ?
    C3 C1 C2 . . 108.93(14) ?
    C3 C1 C4 . . 106.18(14) ?
    C2 C1 C4 . . 109.48(14) ?
    C3 C1 Si1 . . 111.84(11) ?
    C2 C1 Si1 . . 108.59(11) ?
    C4 C1 Si1 . . 111.77(11) ?
    C1 C2 H1 . . 109.5 ?
    C1 C2 H2 . . 109.5 ?
    H1 C2 H2 . . 109.5 ?
    C1 C2 H3 . . 109.5 ?
    H1 C2 H3 . . 109.5 ?
    H2 C2 H3 . . 109.5 ?
    C1 C3 H4 . . 109.5 ?
    C1 C3 H5 . . 109.5 ?
    H4 C3 H5 . . 109.5 ?
    C1 C3 H6 . . 109.5 ?
    H4 C3 H6 . . 109.5 ?
    H5 C3 H6 . . 109.5 ?
    C1 C4 H7 . . 109.5 ?
    C1 C4 H8 . . 109.5 ?
    H7 C4 H8 . . 109.5 ?
    C1 C4 H9 . . 109.5 ?
    H7 C4 H9 . . 109.5 ?
    H8 C4 H9 . . 109.5 ?
    C7 C5 C6 . . 109.13(14) ?
    C7 C5 C8 . . 107.10(13) ?
    C6 C5 C8 . . 107.30(12) ?
    C7 C5 Si1 . . 108.63(10) ?
    C6 C5 Si1 . . 112.68(11) ?
    C8 C5 Si1 . . 111.83(10) ?
    C5 C6 H10 . . 109.5 ?
    C5 C6 H11 . . 109.5 ?
    H10 C6 H11 . . 109.5 ?
    C5 C6 H12 . . 109.5 ?
    H10 C6 H12 . . 109.5 ?
    H11 C6 H12 . . 109.5 ?
    C5 C7 H13 . . 109.5 ?
    C5 C7 H14 . . 109.5 ?
    H13 C7 H14 . . 109.5 ?
    C5 C7 H15 . . 109.5 ?
    H13 C7 H15 . . 109.5 ?
    H14 C7 H15 . . 109.5 ?
    C5 C8 H16 . . 109.5 ?
    C5 C8 H17 . . 109.5 ?
    H16 C8 H17 . . 109.5 ?
    C5 C8 H18 . . 109.5 ?
    H16 C8 H18 . . 109.5 ?
    H17 C8 H18 . . 109.5 ?
    C10 C9 C14 . . 117.10(13) ?
    C10 C9 Si2 . . 119.00(10) ?
    C14 C9 Si2 . . 123.89(11) ?
    C11 C10 C9 . . 121.82(14) ?
    C11 C10 H19 . . 119.1 ?
    C9 C10 H19 . . 119.1 ?
    C12 C11 C10 . . 119.85(15) ?
    C12 C11 H20 . . 120.1 ?
    C10 C11 H20 . . 120.1 ?
    C13 C12 C11 . . 119.52(15) ?
    C13 C12 H21 . . 120.2 ?
    C11 C12 H21 . . 120.2 ?
    C12 C13 C14 . . 120.81(15) ?
    C12 C13 H22 . . 119.6 ?
    C14 C13 H22 . . 119.6 ?
    C13 C14 C9 . . 120.89(15) ?
    C13 C14 H23 . . 119.6 ?
    C9 C14 H23 . . 119.6 ?
    C20 C15 C16 . . 116.43(13) ?
    C20 C15 Si2 . . 119.76(10) ?
    C16 C15 Si2 . . 123.69(11) ?
    C17 C16 C15 . . 121.39(14) ?
    C17 C16 H24 . . 119.3 ?
    C15 C16 H24 . . 119.3 ?
    C18 C17 C16 . . 120.54(14) ?
    C18 C17 H25 . . 119.7 ?
    C16 C17 H25 . . 119.7 ?
    C19 C18 C17 . . 119.50(14) ?
    C19 C18 H26 . . 120.2 ?
    C17 C18 H26 . . 120.2 ?
    C18 C19 C20 . . 119.71(15) ?
    C18 C19 H27 . . 120.1 ?
    C20 C19 H27 . . 120.1 ?
    C19 C20 C15 . . 122.41(14) ?
    C19 C20 H28 . . 118.8 ?
    C15 C20 H28 . . 118.8 ?
loop_
    _geom_torsion_atom_site_label_1
    _geom_torsion_atom_site_label_2
    _geom_torsion_atom_site_label_3
    _geom_torsion_atom_site_label_4
    _geom_torsion_site_symmetry_1
    _geom_torsion_site_symmetry_2
    _geom_torsion_site_symmetry_3
    _geom_torsion_site_symmetry_4
    _geom_torsion
    _geom_torsion_publ_flag
    C5 Si1 Si2 C15 . . . . 63.66(7) ?
    C1 Si1 Si2 C15 . . . . -71.20(7) ?
    Cl1 Si1 Si2 C15 . . . . 177.20(5) ?
    C5 Si1 Si2 C9 . . . . -177.99(7) ?
    C1 Si1 Si2 C9 . . . . 47.15(7) ?
    Cl1 Si1 Si2 C9 . . . . -64.44(5) ?
    C5 Si1 Si2 Si2 . . . 3_656 -61.54(6) ?
    C1 Si1 Si2 Si2 . . . 3_656 163.60(6) ?
    Cl1 Si1 Si2 Si2 . . . 3_656 52.00(3) ?
    C5 Si1 C1 C3 . . . . 34.92(14) ?
    Cl1 Si1 C1 C3 . . . . -78.12(12) ?
    Si2 Si1 C1 C3 . . . . 172.74(11) ?
    C5 Si1 C1 C2 . . . . -85.31(13) ?
    Cl1 Si1 C1 C2 . . . . 161.66(11) ?
    Si2 Si1 C1 C2 . . . . 52.51(12) ?
    C5 Si1 C1 C4 . . . . 153.81(11) ?
    Cl1 Si1 C1 C4 . . . . 40.78(12) ?
    Si2 Si1 C1 C4 . . . . -68.36(12) ?
    C1 Si1 C5 C7 . . . . 169.63(11) ?
    Cl1 Si1 C5 C7 . . . . -76.26(11) ?
    Si2 Si1 C5 C7 . . . . 36.25(13) ?
    C1 Si1 C5 C6 . . . . 48.58(13) ?
    Cl1 Si1 C5 C6 . . . . 162.69(10) ?
    Si2 Si1 C5 C6 . . . . -84.80(12) ?
    C1 Si1 C5 C8 . . . . -72.38(12) ?
    Cl1 Si1 C5 C8 . . . . 41.73(11) ?
    Si2 Si1 C5 C8 . . . . 154.24(9) ?
    C15 Si2 C9 C10 . . . . -169.06(10) ?
    Si2 Si2 C9 C10 3_656 . . . -50.23(12) ?
    Si1 Si2 C9 C10 . . . . 72.35(11) ?
    C15 Si2 C9 C14 . . . . 12.38(14) ?
    Si2 Si2 C9 C14 3_656 . . . 131.21(11) ?
    Si1 Si2 C9 C14 . . . . -106.21(12) ?
    C14 C9 C10 C11 . . . . -1.6(2) ?
    Si2 C9 C10 C11 . . . . 179.71(12) ?
    C9 C10 C11 C12 . . . . 1.1(2) ?
    C10 C11 C12 C13 . . . . -0.2(3) ?
    C11 C12 C13 C14 . . . . -0.1(3) ?
    C12 C13 C14 C9 . . . . -0.6(3) ?
    C10 C9 C14 C13 . . . . 1.4(2) ?
    Si2 C9 C14 C13 . . . . 179.96(13) ?
    C9 Si2 C15 C20 . . . . -150.92(11) ?
    Si2 Si2 C15 C20 3_656 . . . 91.15(12) ?
    Si1 Si2 C15 C20 . . . . -38.00(13) ?
    C9 Si2 C15 C16 . . . . 33.11(14) ?
    Si2 Si2 C15 C16 3_656 . . . -84.82(12) ?
    Si1 Si2 C15 C16 . . . . 146.04(11) ?
    C20 C15 C16 C17 . . . . 1.4(2) ?
    Si2 C15 C16 C17 . . . . 177.51(12) ?
    C15 C16 C17 C18 . . . . -1.5(3) ?
    C16 C17 C18 C19 . . . . 0.3(3) ?
    C17 C18 C19 C20 . . . . 0.9(3) ?
    C18 C19 C20 C15 . . . . -0.9(3) ?
    C16 C15 C20 C19 . . . . -0.2(2) ?
    Si2 C15 C20 C19 . . . . -176.46(13) ?
_iucr_refine_instructions_details
; TITL C:\Xray\ko34a_R3\ko34a
REM  Yadorkari-X generated
CELL 0.71070 9.6981 15.3893 13.8546 90.0000 105.7717 90.0000
ZERR 2.0 0.0008 0.0011 0.0011 0.0005 0.0007 0.0005
LATT 1
SYMM 1/2-X,1/2+Y,1/2-Z
REM  SPGR P21/n monoclinic
SFAC C H Si Cl
UNIT 80 112 8 4
SIZE 0.30 0.10 0.10
TEMP -119.8
L.S. 20
FMAP 2
PLAN -25
ACTA
CONF
WPDB -1
BOND$H
MERG 2
WGHT    0.037300    1.704100
FVAR       3.39241
SI1   3    0.311145    0.006750    0.274477    11.00000    0.00980    0.01148 =
         0.01079   -0.00035    0.00048    0.00034
SI2   3    0.520234   -0.009848    0.417809    11.00000    0.00847    0.00997 =
         0.01055   -0.00022    0.00215    0.00025
CL1   4    0.231863    0.127850    0.303523    11.00000    0.01666    0.01261 =
         0.02527   -0.00031    0.00259    0.00270
C1    1    0.370023    0.022267    0.153216    11.00000    0.01848    0.02988 =
         0.01107    0.00066    0.00356    0.00075
C2    1    0.472552   -0.052059    0.145431    11.00000    0.02955    0.04767 =
         0.01935   -0.00171    0.01037    0.01284
AFIX 137
H1    2    0.423019   -0.107846    0.143081    11.00000   -1.50000
H2    2    0.556315   -0.050800    0.204001    11.00000   -1.50000
H3    2    0.503632   -0.044874    0.084252    11.00000   -1.50000
AFIX   0
C3    1    0.241154    0.021353    0.059008    11.00000    0.02508    0.04202 =
         0.01242    0.00213    0.00046   -0.00168
AFIX 137
H4    2    0.274942    0.030657   -0.000733    11.00000   -1.50000
H5    2    0.174227    0.067750    0.064020    11.00000   -1.50000
H6    2    0.192411   -0.034927    0.053881    11.00000   -1.50000
AFIX   0
C4    1    0.445718    0.110189    0.152192    11.00000    0.02911    0.04242 =
         0.01742    0.00623    0.00639   -0.01039
AFIX 137
H7    2    0.531624    0.112934    0.209098    11.00000   -1.50000
H8    2    0.380508    0.157519    0.157387    11.00000   -1.50000
H9    2    0.473150    0.116017    0.089441    11.00000   -1.50000
AFIX   0
C5    1    0.149726   -0.070019    0.258955    11.00000    0.01224    0.01419 =
         0.01873    0.00095   -0.00326   -0.00239
C6    1    0.167746   -0.156076    0.206229    11.00000    0.02332    0.01638 =
         0.04212   -0.00738   -0.00792   -0.00180
AFIX 137
H10   2    0.261791   -0.181238    0.238566    11.00000   -1.50000
H11   2    0.160446   -0.144689    0.135419    11.00000   -1.50000
H12   2    0.092429   -0.196881    0.211259    11.00000   -1.50000
AFIX   0
C7    1    0.131144   -0.090283    0.363065    11.00000    0.02105    0.03747 =
         0.02382    0.00975   -0.00106   -0.01325
AFIX 137
H13   2    0.044866   -0.125603    0.355932    11.00000   -1.50000
H14   2    0.121719   -0.035845    0.397421    11.00000   -1.50000
H15   2    0.214973   -0.122349    0.402377    11.00000   -1.50000
AFIX   0
C8    1    0.009000   -0.027608    0.197305    11.00000    0.01338    0.02232 =
         0.02462    0.00124   -0.00238   -0.00036
AFIX 137
H16   2   -0.071163   -0.067338    0.193872    11.00000   -1.50000
H17   2    0.015757   -0.015296    0.129339    11.00000   -1.50000
H18   2   -0.006905    0.026728    0.229576    11.00000   -1.50000
AFIX   0
C9    1    0.639228    0.082470    0.398415    11.00000    0.01151    0.01519 =
         0.01115    0.00136    0.00148   -0.00190
C10   1    0.601839    0.168019    0.415421    11.00000    0.01361    0.01524 =
         0.01576    0.00107    0.00154    0.00009
AFIX  43
H19   2    0.517420    0.178043    0.436018    11.00000   -1.20000
AFIX   0
C11   1    0.684929    0.238585    0.402966    11.00000    0.02005    0.01543 =
         0.02759    0.00305   -0.00068   -0.00315
AFIX  43
H20   2    0.657975    0.295801    0.416088    11.00000   -1.20000
AFIX   0
C12   1    0.807332    0.225227    0.371317    11.00000    0.02083    0.02452 =
         0.03848    0.00766    0.00636   -0.01055
AFIX  43
H21   2    0.864383    0.273183    0.362491    11.00000   -1.20000
AFIX   0
C13   1    0.845592    0.141695    0.352747    11.00000    0.01749    0.03187 =
         0.03436    0.00450    0.01229   -0.00434
AFIX  43
H22   2    0.929296    0.132476    0.331023    11.00000   -1.20000
AFIX   0
C14   1    0.763061    0.070921    0.365466    11.00000    0.01586    0.01984 =
         0.02096    0.00075    0.00811   -0.00041
AFIX  43
H23   2    0.790664    0.014016    0.351724    11.00000   -1.20000
AFIX   0
C15   1    0.610485   -0.118663    0.414864    11.00000    0.01307    0.01308 =
         0.01155    0.00033    0.00367    0.00269
C16   1    0.759123   -0.131580    0.449643    11.00000    0.01456    0.01671 =
         0.02421    0.00008    0.00328    0.00111
AFIX  43
H24   2    0.819732   -0.083328    0.473907    11.00000   -1.20000
AFIX   0
C17   1    0.819570   -0.213656    0.449314    11.00000    0.01533    0.02397 =
         0.03277    0.00444    0.00575    0.00895
AFIX  43
H25   2    0.920635   -0.220419    0.471745    11.00000   -1.20000
AFIX   0
C18   1    0.733608   -0.285405    0.416583    11.00000    0.02767    0.01759 =
         0.02979   -0.00089    0.00949    0.01001
AFIX  43
H26   2    0.775261   -0.341303    0.416806    11.00000   -1.20000
AFIX   0
C19   1    0.586395   -0.275121    0.383494    11.00000    0.02554    0.01607 =
         0.03181   -0.00762    0.00272   -0.00007
AFIX  43
H27   2    0.526358   -0.324097    0.361747    11.00000   -1.20000
AFIX   0
C20   1    0.526869   -0.192848    0.382239    11.00000    0.01495    0.01715 =
         0.02351   -0.00405    0.00009    0.00178
AFIX  43
H28   2    0.425827   -0.186641    0.358404    11.00000   -1.20000
HKLF 4
REM  C:\Xray\ko34a_R3\ko34a
REM R1 =  0.0374 for   4826 Fo > 4sig(Fo)  and  0.0382 for all   4895 data
REM    214 parameters refined using      0 restraints
END
WGHT      0.0256      1.6586
REM Highest difference peak  0.316,  deepest hole -0.320,  1-sigma level  0.055
Q1    1   0.7562  0.2281  0.3984  11.00000  0.05    0.32
Q2    1   0.6968  0.0780  0.3802  11.00000  0.05    0.31
Q3    1   0.6207  0.1254  0.3995  11.00000  0.05    0.27
Q4    1   0.7843 -0.1761  0.4549  11.00000  0.05    0.27
Q5    1   0.3399  0.0141  0.2014  11.00000  0.05    0.27
Q6    1   0.5651 -0.1559  0.4138  11.00000  0.05    0.27
Q7    1   0.0784 -0.0500  0.2295  11.00000  0.05    0.26
Q8    1   0.3086  0.0287  0.1073  11.00000  0.05    0.26
Q9    1   0.1288 -0.0729  0.3030  11.00000  0.05    0.26
Q10   1   0.2081 -0.0411  0.2590  11.00000  0.05    0.26
Q11   1   0.6441  0.2015  0.3959  11.00000  0.05    0.25
Q12   1   0.6828 -0.1280  0.4278  11.00000  0.05    0.25
Q13   1   0.5529 -0.2332  0.3852  11.00000  0.05    0.25
Q14   1   0.5910  0.0478  0.4055  11.00000  0.05    0.25
Q15   1   0.1548 -0.1675  0.2591  11.00000  0.05    0.25
Q16   1   0.8194  0.1818  0.3596  11.00000  0.05    0.24
Q17   1   0.0968 -0.0504  0.3856  11.00000  0.05    0.24
Q18   1   0.8046  0.1066  0.3566  11.00000  0.05    0.23
Q19   1   0.7709 -0.2502  0.4373  11.00000  0.05    0.23
Q20   1   0.4056  0.0664  0.1577  11.00000  0.05    0.23
Q21   1   0.6526 -0.2776  0.4120  11.00000  0.05    0.22
Q22   1   0.5726 -0.0775  0.4066  11.00000  0.05    0.21
Q23   1   0.1561  0.2495  0.3389  11.00000  0.05    0.19
Q24   1   0.1787 -0.1046  0.4055  11.00000  0.05    0.19
Q25   1   0.6038 -0.0295  0.2143  11.00000  0.05    0.18
;
