# Supplementary material for: 1,1,4,4-Tetra-tert-butyl-1,4-dichloro-2,2,3,3-tetra­phenyl­tetra­silane
Source: Acta Crystallogr Sect E Struct Rep Online. 2012 Jan 18;68(Pt 2):o424. doi: 10.1107/S1600536812000669 (PMC3275182; doi:10.1107/S1600536812000669)
Supplement: Supplementary file 2 [file e-68-0o424-Isup2.hkl]

# 
# h,k,l, Fc-squared, Fo-squared, sigma(Fo-squared) and status flag 
# 
data_I
_shelx_title ' C:\Xray\ko34a_R3\ko34a' 
_shelx_refln_list_code          4 
_shelx_F_calc_maximum      216.58 
_exptl_crystal_F_000       772.00 
_reflns_d_resolution_high  0.7501 
 
loop_ 
 _symmetry_equiv_pos_as_xyz 
 'x, y, z' 
 '-x+1/2, y+1/2, -z+1/2' 
 '-x, -y, -z' 
 'x-1/2, -y-1/2, z-1/2' 
 
_cell_length_a     9.6981 
_cell_length_b    15.3893 
_cell_length_c    13.8546 
_cell_angle_alpha  90.000 
_cell_angle_beta  105.772 
_cell_angle_gamma  90.000 
 
_shelx_F_squared_multiplier     1.000 
 
loop_ 
 _refln_index_h 
 _refln_index_k 
 _refln_index_l 
 _refln_F_squared_calc 
 _refln_F_squared_meas 
 _refln_F_squared_sigma 
 _refln_observed_status 
   4   0   0     4619.33     4339.15     33.85 o 
   6   0   0      926.74      883.57     12.44 o 
   8   0   0      832.70      789.05     15.16 o 
  10   0   0        1.67        5.53      1.09 o 
  12   0   0      100.93      115.78      5.17 o 
   2   1   0     2266.87     2288.66     19.13 o 
   3   1   0     3016.29     3024.27     25.46 o 
   4   1   0      597.30      603.54      9.50 o 
   5   1   0       54.93       21.93      2.23 o 
   6   1   0      126.79      110.39      3.16 o 
   7   1   0      325.73      294.05      5.48 o 
   8   1   0      476.14      495.43     10.92 o 
   9   1   0      107.63      111.34      3.02 o 
  10   1   0       21.15       24.71      1.79 o 
  11   1   0      759.47      809.28      7.65 o 
  12   1   0       35.46       36.14      3.07 o 
   0   2   0     9810.53     8866.76     40.38 o 
   1   2   0       38.47       52.49      1.10 o 
   2   2   0     2175.68     2238.63     19.05 o 
   3   2   0     3495.47     3420.71     66.01 o 
   4   2   0     1982.37     1944.01     15.53 o 
   5   2   0     4635.20     4820.33     62.02 o 
   6   2   0     1943.47     1970.54     17.86 o 
   7   2   0      386.10      358.91      4.42 o 
   8   2   0      582.35      598.99      6.15 o 
   9   2   0       18.28       12.28      2.34 o 
  10   2   0       22.32       31.02      1.55 o 
  11   2   0       15.82       16.49      0.93 o 
  12   2   0       37.58       35.41      1.50 o 
   1   3   0     2573.18     2602.80     25.45 o 
   2   3   0     2068.73     2167.15      7.74 o 
   3   3   0     5017.76     5206.88     26.91 o 
   4   3   0       74.05      106.37      2.26 o 
   5   3   0     6169.22     6361.28     36.73 o 
   6   3   0      433.08      389.04      4.59 o 
   7   3   0       34.61       36.70      2.56 o 
   8   3   0      693.84      651.21     10.21 o 
   9   3   0        0.61        2.85      0.58 o 
  10   3   0      202.93      200.84      3.36 o 
  11   3   0        2.07        1.58      0.60 o 
  12   3   0      192.22      182.20     11.25 o 
   0   4   0      807.10      916.10     16.84 o 
   1   4   0      232.18      233.11      3.04 o 
   2   4   0     2191.11     2136.44     13.23 o 
   3   4   0        0.00        2.71      0.62 o 
   4   4   0      912.52     1009.10     10.66 o 
   5   4   0       54.23       37.92      2.32 o 
   6   4   0     5273.64     5261.83     66.87 o 
   7   4   0        7.84       10.16      2.02 o 
   8   4   0     1204.30     1175.24      7.31 o 
   9   4   0      639.29      612.31      5.25 o 
  10   4   0     1983.04     2027.80     29.26 o 
  11   4   0       16.89        8.53      2.42 o 
  12   4   0        2.16        5.60      1.73 o 
   1   5   0     1265.70     1326.67      8.19 o 
   2   5   0       51.16       52.02      1.42 o 
   3   5   0      156.91      154.44      2.27 o 
   4   5   0        6.63        8.23      1.49 o 
   5   5   0     3001.84     2821.30     48.16 o 
   6   5   0      273.76      251.06      4.37 o 
   7   5   0       33.02       37.74      1.02 o 
   8   5   0      955.93      970.73     20.12 o 
   9   5   0      268.58      245.62     10.58 o 
  10   5   0      732.67      756.07     19.00 o 
  11   5   0       12.72       11.17      3.46 o 
  12   5   0       60.61       34.38      6.59 o 
   0   6   0     3179.92     3155.31     21.07 o 
   1   6   0     3287.42     3551.86     16.17 o 
   2   6   0      454.66      531.22      6.58 o 
   3   6   0     1662.13     1671.38     21.08 o 
   4   6   0     2044.40     1985.28     11.92 o 
   5   6   0     2886.25     2967.95     26.75 o 
   6   6   0     1019.56     1039.12      8.05 o 
   7   6   0     2005.37     2085.91     33.61 o 
   8   6   0        2.54        8.43      1.67 o 
   9   6   0       33.16       38.43      2.91 o 
  10   6   0      519.99      540.75     17.02 o 
  11   6   0       75.37       69.11      4.76 o 
   1   7   0     2244.54     2417.89     18.46 o 
   2   7   0       62.35       53.66      2.02 o 
   3   7   0      404.49      488.35      6.02 o 
   4   7   0     1204.39     1252.19     14.01 o 
   5   7   0      253.51      248.18      4.30 o 
   6   7   0      935.73      906.63     13.48 o 
   7   7   0        4.36        5.47      1.43 o 
   8   7   0      123.92      109.60      7.47 o 
   9   7   0        4.39       19.36      3.28 o 
  10   7   0      217.96      222.33     11.31 o 
  11   7   0      949.89     1005.84     24.30 o 
   0   8   0    10257.42    10151.41     70.57 o 
   1   8   0     1887.21     1988.80     16.49 o 
   2   8   0     2074.06     2128.02     27.30 o 
   3   8   0      541.73      621.34      9.28 o 
   4   8   0     2358.96     2354.81     18.68 o 
   5   8   0      157.64      134.35      3.40 o 
   6   8   0        2.15        7.79      0.57 o 
   7   8   0      169.12      153.42      8.72 o 
   8   8   0        1.74       13.90      3.01 o 
   9   8   0      158.56      159.51      9.93 o 
  10   8   0      205.44      218.48     11.78 o 
  11   8   0        4.48        7.58      2.18 o 
   1   9   0      716.87      755.52      7.84 o 
   2   9   0      680.97      739.69      6.92 o 
   3   9   0        0.13        6.99      2.53 o 
   4   9   0       34.50       24.32      3.07 o 
   5   9   0      657.42      666.02      9.32 o 
   6   9   0      230.67      199.79      4.08 o 
   7   9   0      634.66      629.98     26.68 o 
   8   9   0      841.01      845.05     21.43 o 
   9   9   0      273.13      276.47     12.99 o 
  10   9   0      237.62      246.18     12.78 o 
  11   9   0      231.10      231.27     13.22 o 
   0  10   0     1918.99     1949.37     44.22 o 
   1  10   0     5948.53     5951.15     61.42 o 
   2  10   0      383.26      362.77      7.91 o 
   3  10   0      399.59      387.48      5.29 o 
   4  10   0      215.96      211.14      4.17 o 
   5  10   0      323.54      311.72     15.95 o 
   6  10   0      616.05      716.50     20.73 o 
   7  10   0      462.40      426.18     16.28 o 
   8  10   0       61.12       51.21      4.74 o 
   9  10   0      878.69      903.80     23.81 o 
  10  10   0      228.85      213.37     12.41 o 
   1  11   0     2654.15     2713.49     21.58 o 
   2  11   0      580.47      571.29     21.09 o 
   3  11   0      368.52      354.27      7.96 o 
   4  11   0      679.41      581.69      7.40 o 
   5  11   0     2315.08     2320.73     40.99 o 
   6  11   0       48.16       65.82      3.46 o 
   7  11   0      200.07      194.42     11.04 o 
   8  11   0      221.98      218.85     12.03 o 
   9  11   0      172.26      142.65     10.97 o 
  10  11   0       55.25       43.41      4.72 o 
   0  12   0       24.22       47.19      2.58 o 
   1  12   0     2038.94     2066.16     18.03 o 
   2  12   0      523.59      511.01      6.88 o 
   3  12   0      148.27      116.14      3.35 o 
   4  12   0      797.22      752.66      8.97 o 
   5  12   0        0.12        4.73      0.69 o 
   6  12   0     2084.46     2230.79     34.69 o 
   7  12   0      730.93      721.91     21.15 o 
   8  12   0      337.46      356.72     15.57 o 
   9  12   0       50.89       43.23      5.61 o 
  10  12   0      202.35      144.49     12.69 o 
   1  13   0       17.81       32.53      2.19 o 
   2  13   0       84.75       94.33      5.75 o 
   3  13   0        0.40        8.04      3.87 o 
   4  13   0       74.51       71.97      3.09 o 
   5  13   0     1264.76     1288.24     12.56 o 
   6  13   0     1012.60      993.09     20.21 o 
   7  13   0       20.60       27.76      3.36 o 
   8  13   0       66.53       53.76      6.54 o 
   9  13   0      104.27       82.15      8.88 o 
   1  14   0     1231.49     1224.93     12.27 o 
   2  14   0     1111.82     1090.65     12.48 o 
   3  14   0      162.92      181.18      5.13 o 
   4  14   0      227.82      207.68     14.31 o 
   5  14   0       59.62       57.72      2.73 o 
   6  14   0      217.58      225.92      6.37 o 
   7  14   0      911.16      929.09     18.00 o 
   8  14   0       17.34        6.44      3.26 o 
   9  14   0        3.98       14.91      3.91 o 
   1  15   0      273.59      291.44      6.33 o 
   2  15   0      521.79      563.77     26.70 o 
   3  15   0      372.45      332.38      7.08 o 
   4  15   0      305.80      314.71      6.73 o 
   5  15   0      268.84      284.06      7.89 o 
   6  15   0      649.97      690.73     18.93 o 
   7  15   0      151.80      167.84      5.02 o 
   8  15   0       10.26        8.64      2.66 o 
   0  16   0     1232.62     1302.84     18.45 o 
   1  16   0      481.99      480.18     12.03 o 
   2  16   0      250.89      243.73      6.57 o 
   3  16   0       56.47       57.01      3.11 o 
   4  16   0     1060.23     1104.25     16.49 o 
   5  16   0      303.97      306.85      8.62 o 
   6  16   0       37.19       32.94      2.31 o 
   7  16   0      240.77      257.43     16.37 o 
   1  17   0      644.76      646.89     17.12 o 
   2  17   0       77.19       62.15      4.78 o 
   3  17   0       20.16       19.95      8.27 o 
   4  17   0       65.90       52.25      6.46 o 
   5  17   0      277.90      270.21      8.57 o 
   6  17   0        9.61       10.75      5.34 o 
   0  18   0      150.06      149.12     10.25 o 
   1  18   0      940.22      961.21     17.22 o 
   2  18   0       22.55       27.12      2.95 o 
   3  18   0      198.77      205.60      8.13 o 
   4  18   0       16.53       11.79      2.45 o 
   5  18   0      403.04      435.72     16.19 o 
   1  19   0      121.84       82.72      3.85 o 
   2  19   0      237.30      240.58      9.56 o 
   3  19   0       27.38       15.77      2.86 o 
   4  19   0        2.42        6.08      1.61 o 
   0  20   0      517.22      596.24     20.85 o 
   1  20   0       36.62       30.18      2.91 o 
   2  20   0      384.91      390.79     11.89 o 
 -11   0   1      103.68      123.26      4.07 o 
  -9   0   1       69.32       68.50      4.10 o 
  -7   0   1      689.42      710.84     11.31 o 
  -5   0   1        6.98       42.15      2.41 o 
  -3   0   1       36.23       45.20      1.94 o 
  -1   0   1    19108.12    15620.42    306.71 o 
   7   0   1      210.75      247.68     13.52 o 
   9   0   1      318.91      301.01      9.36 o 
  11   0   1      683.86      688.73     10.60 o 
 -12   1   1      194.97      196.02      3.59 o 
 -11   1   1      179.20      190.87      6.57 o 
 -10   1   1      870.95      885.97      9.73 o 
  -9   1   1      834.22      790.41      7.62 o 
  -8   1   1      156.43      142.69      3.85 o 
  -7   1   1     1012.31     1032.50     11.14 o 
  -6   1   1      831.30      856.07      7.79 o 
  -5   1   1     2640.24     2857.82     40.15 o 
  -4   1   1      229.75      278.38      7.59 o 
  -3   1   1       37.59       24.31      0.91 o 
  -2   1   1      118.32      124.51      2.64 o 
  -1   1   1      167.10      162.97      3.03 o 
   0   1   1     7451.69     6752.76    142.62 o 
   1   1   1      269.67      256.52      2.59 o 
   2   1   1       20.23       15.59      1.24 o 
   5   1   1      321.12      414.22      8.86 o 
   6   1   1        0.61        8.18      1.17 o 
   7   1   1      208.76      216.80      3.98 o 
   8   1   1      544.52      511.77      6.44 o 
   9   1   1      177.25      156.16      3.80 o 
  10   1   1     1479.95     1520.05     29.35 o 
  11   1   1      129.06      126.78      3.32 o 
  12   1   1      172.69      175.49      3.91 o 
 -12   2   1       57.52       75.85      8.49 o 
 -11   2   1      255.19      253.19      7.77 o 
 -10   2   1      127.05      119.96      2.68 o 
  -9   2   1      607.11      573.11      5.56 o 
  -8   2   1       36.25       34.59      1.68 o 
  -7   2   1     1655.67     1648.36      9.56 o 
  -6   2   1     1070.97     1099.48      7.29 o 
  -5   2   1      197.13      194.24      5.64 o 
  -4   2   1     1000.14      939.72      4.72 o 
  -3   2   1      244.94      263.76      4.50 o 
  -2   2   1     3374.07     3463.56     76.11 o 
  -1   2   1    12761.39    11745.66    105.93 o 
   0   2   1     2011.27     1955.46     11.40 o 
   1   2   1    10462.78     9365.18    108.21 o 
   2   2   1     5745.78     5584.23     27.23 o 
   3   2   1      227.42      227.23      4.44 o 
   4   2   1     2146.93     2188.37     18.89 o 
   5   2   1     3725.92     3833.83     59.53 o 
   6   2   1     2127.95     1980.83     31.93 o 
   7   2   1       69.11       76.56      5.08 o 
   8   2   1      421.62      443.30      5.79 o 
   9   2   1      644.89      699.13      8.05 o 
  10   2   1       38.35       43.23      2.20 o 
  11   2   1        0.19        3.99      0.62 o 
  12   2   1      126.29      143.84      7.64 o 
 -12   3   1        0.45        4.26      1.33 o 
 -11   3   1       28.86       23.03      3.53 o 
 -10   3   1       13.42       12.01      1.56 o 
  -9   3   1       68.96       66.28      1.86 o 
  -8   3   1     1064.16     1000.48     10.42 o 
  -7   3   1      170.44      154.51      2.13 o 
  -6   3   1     1628.03     1605.38     11.86 o 
  -5   3   1      570.65      588.58      5.89 o 
  -3   3   1       27.69       14.85      2.04 o 
  -2   3   1     8475.09     8458.70     60.20 o 
  -1   3   1     4480.77     4584.50     54.92 o 
   0   3   1     4374.00     4472.24     28.88 o 
   1   3   1      361.46      355.09      5.55 o 
   2   3   1        7.92        9.48      1.74 o 
   3   3   1     1074.61     1216.09     23.07 o 
   4   3   1     4229.57     4162.74     57.13 o 
   5   3   1      146.82      156.37      4.32 o 
   6   3   1       43.40       51.65      6.63 o 
   7   3   1      823.43      839.38     15.04 o 
   8   3   1      206.00      204.73      5.05 o 
   9   3   1      476.97      487.40      7.12 o 
  10   3   1       99.58       98.70      6.67 o 
  11   3   1      224.22      241.50      5.99 o 
  12   3   1       28.55       12.41      5.08 o 
 -12   4   1       63.10       50.93      5.18 o 
 -11   4   1        0.67        6.06      1.59 o 
 -10   4   1       55.73       58.47      3.85 o 
  -9   4   1      213.93      226.36      9.88 o 
  -8   4   1       13.64       16.79      1.71 o 
  -7   4   1       99.06       99.99      5.74 o 
  -6   4   1      130.12      144.48      6.54 o 
  -5   4   1        3.79        5.81      1.56 o 
  -4   4   1        1.26        6.86      0.82 o 
  -3   4   1     2998.17     3159.36     33.12 o 
  -2   4   1     3401.89     3429.88     26.43 o 
  -1   4   1      300.00      358.82      4.01 o 
   0   4   1      662.49      622.51      5.84 o 
   1   4   1     5964.23     5681.67     24.45 o 
   2   4   1        0.17        3.82      0.68 o 
   3   4   1      120.14      154.11      3.21 o 
   4   4   1       35.17       46.13      3.26 o 
   5   4   1     8543.82     8620.77    352.74 o 
   6   4   1       17.16       18.63      1.01 o 
   7   4   1      296.92      258.72      6.25 o 
   8   4   1      408.59      408.42      6.20 o 
   9   4   1     1099.40     1134.94     13.74 o 
  10   4   1        6.31        8.27      0.74 o 
  11   4   1      205.57      208.16      7.15 o 
 -12   5   1       52.59       50.01      7.03 o 
 -11   5   1      366.26      376.38     13.77 o 
 -10   5   1       90.13       79.79      6.53 o 
  -9   5   1      216.10      213.51     10.23 o 
  -8   5   1     2703.30     2759.85     34.08 o 
  -7   5   1      191.58      199.25      8.52 o 
  -6   5   1     1989.68     1947.73     26.07 o 
  -5   5   1       97.10      107.20      5.71 o 
  -4   5   1     2554.90     2522.53     26.56 o 
  -2   5   1    17182.71    17062.88    175.25 o 
  -1   5   1     2805.58     3045.41     30.35 o 
   0   5   1      133.59      139.69      2.45 o 
   1   5   1     1831.71     1876.24     33.48 o 
   2   5   1      216.96      196.49      3.09 o 
   3   5   1      103.72       96.73      2.17 o 
   5   5   1       90.92       87.91      2.80 o 
   6   5   1     1818.54     1817.03     14.07 o 
   7   5   1      469.40      455.84      6.47 o 
   8   5   1        1.84        5.07      2.27 o 
   9   5   1        7.26       11.70      0.84 o 
  11   5   1       12.81        8.58      2.74 o 
 -12   6   1        0.82        4.50      1.44 o 
 -11   6   1       10.09       13.29      2.30 o 
 -10   6   1       11.61       15.73      2.78 o 
  -9   6   1      380.84      361.22     12.94 o 
  -8   6   1      559.33      575.43     15.77 o 
  -7   6   1      153.39      181.86      8.65 o 
  -6   6   1      722.14      660.58     15.04 o 
  -5   6   1      224.44      214.64      5.81 o 
  -4   6   1     2738.04     2930.07     44.22 o 
  -3   6   1       11.57        4.66      1.03 o 
  -2   6   1        0.16       10.83      1.73 o 
  -1   6   1    12035.21    12170.68     83.52 o 
   0   6   1     2120.16     2164.09     13.61 o 
   1   6   1      121.03      147.53      2.72 o 
   2   6   1     1878.01     2316.08     13.82 o 
   3   6   1     6140.25     6525.52     31.64 o 
   4   6   1     1479.57     1375.97     14.71 o 
   5   6   1     1772.78     1691.74     39.18 o 
   6   6   1      905.60      930.75     14.96 o 
   7   6   1        2.89        3.70      2.69 o 
   8   6   1      173.26      173.28      4.26 o 
   9   6   1     1674.51     1717.92     28.51 o 
  10   6   1      813.20      825.25     20.95 o 
  11   6   1       59.98       49.04      7.73 o 
 -11   7   1       28.97       25.18      2.35 o 
 -10   7   1      462.69      444.67     15.45 o 
  -9   7   1       93.74       86.49      6.85 o 
  -8   7   1     1192.78     1204.54     23.01 o 
  -7   7   1     2870.78     3096.71     45.00 o 
  -6   7   1     1134.41     1129.53     20.66 o 
  -5   7   1       29.15       25.94      2.18 o 
  -4   7   1       26.79       24.87      1.76 o 
  -3   7   1     2241.19     2268.32     16.21 o 
  -2   7   1     1989.58     2381.20     16.08 o 
  -1   7   1      147.50      214.56      3.37 o 
   0   7   1      843.94      767.86     11.00 o 
   1   7   1      187.42      164.12      3.03 o 
   2   7   1        9.90       10.40      1.60 o 
   3   7   1      639.38      767.15      7.96 o 
   4   7   1     3427.39     3417.98     33.48 o 
   5   7   1        1.05        3.94      1.86 o 
   6   7   1      159.51      165.17      3.93 o 
   7   7   1      801.26      813.01     18.04 o 
   8   7   1        8.89        9.65      2.46 o 
   9   7   1      462.17      471.98     15.97 o 
  10   7   1      800.41      817.07     21.38 o 
  11   7   1      123.83      103.54      9.22 o 
 -11   8   1      141.32      123.53     10.07 o 
 -10   8   1        6.39       11.24      2.79 o 
  -9   8   1      114.50       99.59      7.58 o 
  -8   8   1       92.94      101.75      7.50 o 
  -7   8   1       46.53       59.20      5.64 o 
  -6   8   1      586.84      540.97     15.02 o 
  -5   8   1     1413.70     1419.58     23.01 o 
  -4   8   1      652.93      660.45      5.68 o 
  -3   8   1     1001.30      985.21      8.44 o 
  -2   8   1      928.94      839.38      9.32 o 
  -1   8   1     4912.63     4595.32     53.97 o 
   0   8   1       94.54      123.79      3.66 o 
   1   8   1     1333.38     1236.48     20.10 o 
   2   8   1      231.95      179.52      3.74 o 
   3   8   1     4245.71     4183.56     33.91 o 
   4   8   1      693.10      750.94      8.47 o 
   5   8   1       66.97       46.00      1.92 o 
   6   8   1      130.07      129.02      3.65 o 
   7   8   1      425.39      393.55      9.48 o 
   8   8   1      113.67      111.69      8.13 o 
   9   8   1      137.08      157.97     10.24 o 
  10   8   1       17.77       22.31      4.28 o 
  11   8   1      339.33      379.05     16.15 o 
 -11   9   1      240.88      249.94     13.19 o 
 -10   9   1      534.21      542.84     18.33 o 
  -9   9   1      677.65      681.45     19.66 o 
  -8   9   1        0.17        9.68      2.00 o 
  -7   9   1       82.09       63.80      5.98 o 
  -6   9   1     1139.33     1214.48     25.50 o 
  -5   9   1       31.13       22.27      2.35 o 
  -4   9   1       53.36       46.64      1.92 o 
  -3   9   1       55.14       68.29      2.14 o 
  -2   9   1     1247.72     1376.73     11.88 o 
  -1   9   1      182.02      211.33      3.85 o 
   0   9   1     1423.29     1441.42     15.45 o 
   1   9   1       38.72       41.22      1.76 o 
   2   9   1      814.87      920.69      8.81 o 
   3   9   1       72.34       73.60      2.56 o 
   4   9   1     2285.45     2372.14     18.18 o 
   5   9   1      376.46      394.81      5.31 o 
   6   9   1      951.40      966.79     18.82 o 
   7   9   1       87.54       83.90      2.87 o 
   8   9   1        6.12        6.79      2.51 o 
   9   9   1       22.82       26.82      3.04 o 
  10   9   1     1656.67     1729.07     40.19 o 
 -11  10   1       56.57       50.57      8.01 o 
 -10  10   1      156.24      171.59     11.46 o 
  -9  10   1      203.69      209.43     11.70 o 
  -8  10   1      560.48      516.68     17.27 o 
  -7  10   1      237.16      260.10     12.47 o 
  -6  10   1        1.62        6.12      0.88 o 
  -5  10   1       13.28       16.65      1.59 o 
  -4  10   1       39.80       41.81      1.78 o 
  -3  10   1      275.97      287.79     11.58 o 
  -2  10   1     3065.60     2958.72     28.76 o 
  -1  10   1     1854.73     1896.68     18.39 o 
   0  10   1     2809.33     2929.93     33.88 o 
   1  10   1       70.24       55.25      2.20 o 
   2  10   1     2439.99     2539.53     39.35 o 
   3  10   1     1121.67     1065.63     10.25 o 
   4  10   1      210.76      190.35      4.14 o 
   5  10   1     1253.42     1268.46     18.08 o 
   6  10   1      449.55      417.34      5.39 o 
   7  10   1        8.15        9.14      2.92 o 
   8  10   1       12.15       12.70      2.47 o 
   9  10   1     1559.09     1605.24     32.10 o 
 -10  11   1        2.82        9.98      3.46 o 
  -9  11   1      317.46      314.97     14.65 o 
  -8  11   1      119.40      127.17      9.52 o 
  -7  11   1       22.08       18.05      2.84 o 
  -6  11   1     1257.05     1344.17     45.49 o 
  -5  11   1       75.69       71.65      2.81 o 
  -4  11   1     1054.87     1016.87     16.90 o 
  -3  11   1       23.54       33.09      2.69 o 
  -2  11   1     1789.55     1822.76     15.19 o 
  -1  11   1     1334.00     1277.72     14.93 o 
   0  11   1      402.30      401.69      6.44 o 
   1  11   1      380.06      343.31      6.99 o 
   2  11   1     1616.80     1560.32     13.65 o 
   3  11   1       90.27       83.36      3.09 o 
   4  11   1     1361.03     1392.55     13.66 o 
   5  11   1       68.74       62.50      3.81 o 
   6  11   1       62.34       56.82      2.10 o 
   7  11   1        0.83        5.83      1.80 o 
   8  11   1     1018.84      986.07     24.92 o 
   9  11   1        2.99       10.41      3.13 o 
  10  11   1      125.43      118.46     10.87 o 
 -10  12   1      101.54       73.04     10.05 o 
  -9  12   1      659.25      642.85     21.39 o 
  -8  12   1      405.70      436.17     17.07 o 
  -7  12   1      783.90      755.79     21.24 o 
  -6  12   1       21.33       17.49      1.61 o 
  -5  12   1      215.93      246.50      6.41 o 
  -4  12   1      627.71      606.31      8.64 o 
  -3  12   1       93.11      123.97      3.40 o 
  -2  12   1      423.93      388.35      5.97 o 
  -1  12   1      762.35      739.61     32.11 o 
   0  12   1      113.01      118.01      3.47 o 
   1  12   1      628.64      602.14     13.35 o 
   2  12   1        3.02        6.77      0.85 o 
   3  12   1      120.11      101.75      3.59 o 
   4  12   1      266.13      272.17      5.50 o 
   5  12   1     3524.66     3604.82     60.78 o 
   6  12   1      304.70      301.24     12.18 o 
   7  12   1      334.57      337.06      7.61 o 
   8  12   1      131.85      124.00      9.73 o 
   9  12   1      570.41      558.16     20.52 o 
  -9  13   1       99.28       68.44      8.84 o 
  -8  13   1      577.16      604.73     20.66 o 
  -7  13   1     1375.35     1386.73     29.85 o 
  -6  13   1     1862.89     1849.63     32.50 o 
  -5  13   1      311.13      333.16      8.37 o 
  -4  13   1      146.49      136.34      4.47 o 
  -3  13   1     1698.28     1793.87     27.86 o 
  -2  13   1      183.75      191.95      4.49 o 
  -1  13   1     2249.10     2204.55     20.75 o 
   0  13   1      508.17      511.29      8.43 o 
   1  13   1      150.14      148.10      4.63 o 
   2  13   1        0.93       12.24      2.85 o 
   3  13   1      291.62      319.53     10.03 o 
   4  13   1      770.60      798.87      9.77 o 
   5  13   1      102.03      120.00      6.19 o 
   6  13   1        4.83        6.81      1.46 o 
   7  13   1       98.64       86.66      5.04 o 
   8  13   1      424.61      428.18     17.96 o 
   9  13   1      131.21      112.30     10.50 o 
  -9  14   1      178.16      146.06     12.14 o 
  -8  14   1      370.95      379.64     17.19 o 
  -7  14   1      129.41      116.53     10.20 o 
  -6  14   1       96.26       93.11      3.95 o 
  -5  14   1       78.65       63.57      3.73 o 
  -4  14   1      446.25      475.65      9.29 o 
  -3  14   1       60.82       57.14      6.88 o 
  -2  14   1      231.89      210.41      8.75 o 
  -1  14   1      430.33      438.00      8.30 o 
   0  14   1        2.57       11.12      2.62 o 
   1  14   1       17.55       17.98      3.25 o 
   2  14   1       25.49       36.85      3.72 o 
   3  14   1      698.25      663.59     12.61 o 
   4  14   1     1037.44     1009.60     11.60 o 
   5  14   1      319.02      334.73      6.43 o 
   6  14   1      812.76      859.82     13.15 o 
   7  14   1        0.03        4.85      3.42 o 
   8  14   1      270.52      256.37     14.65 o 
  -8  15   1      284.96      311.86     16.08 o 
  -7  15   1      321.01      323.70     17.74 o 
  -6  15   1        4.16        6.87      1.44 o 
  -5  15   1        1.12        7.80      1.18 o 
  -4  15   1       71.55       69.61      4.30 o 
  -3  15   1      698.91      745.73     11.12 o 
  -2  15   1       60.26       71.75      3.36 o 
  -1  15   1      146.63      135.69      4.93 o 
   0  15   1      945.51      950.33     15.76 o 
   1  15   1       14.20       17.01      3.04 o 
   2  15   1       16.80       17.57      1.49 o 
   3  15   1      499.70      465.43     13.85 o 
   4  15   1     1571.80     1545.12     14.89 o 
   5  15   1      317.22      337.66      8.20 o 
   6  15   1        0.37        4.43      2.04 o 
   7  15   1      302.74      334.79      7.52 o 
   8  15   1      110.01      116.95     10.44 o 
  -7  16   1       77.05       74.59     12.53 o 
  -6  16   1      231.46      239.31      7.10 o 
  -5  16   1      193.34      215.37      7.14 o 
  -4  16   1      149.49      171.75      6.77 o 
  -3  16   1      428.84      417.59      8.83 o 
  -2  16   1     1070.38     1073.37     13.94 o 
  -1  16   1     1852.23     1908.44     22.21 o 
   0  16   1       30.24       34.63      3.62 o 
   1  16   1      353.97      334.69      7.78 o 
   2  16   1      431.57      440.92     12.07 o 
   3  16   1      845.55      852.41     14.77 o 
   4  16   1       74.57       71.59      3.45 o 
   5  16   1        0.44        4.14      2.15 o 
   6  16   1       54.41       53.02      6.91 o 
   7  16   1      264.67      314.97      7.72 o 
  -7  17   1       10.44        4.92      1.47 o 
  -6  17   1        7.41        5.35      3.82 o 
  -5  17   1      425.55      480.74     11.20 o 
  -4  17   1       57.15       43.40      3.65 o 
  -3  17   1      322.57      320.63      9.60 o 
  -2  17   1        0.61        4.79      2.19 o 
  -1  17   1       36.54       27.87      6.12 o 
   0  17   1      403.50      439.60     16.82 o 
   1  17   1        5.17       10.10      1.46 o 
   2  17   1       45.56       45.55      3.80 o 
   3  17   1      186.13      208.72     13.38 o 
   4  17   1      318.11      350.64      7.92 o 
   5  17   1       76.27       78.88     10.51 o 
   6  17   1       36.23       35.46      3.29 o 
  -6  18   1      226.95      187.47      8.03 o 
  -5  18   1      276.84      350.94     18.23 o 
  -4  18   1       13.88       10.44      3.88 o 
  -3  18   1        6.86        7.88      1.84 o 
  -2  18   1     1573.39     1660.63     22.28 o 
  -1  18   1       75.01       72.52      5.08 o 
   0  18   1      700.48      741.85     12.41 o 
   1  18   1       30.00       19.61      1.99 o 
   2  18   1      970.94      998.64     13.93 o 
   3  18   1        3.28        9.68      4.27 o 
   4  18   1      228.51      202.52      8.72 o 
   5  18   1        8.35       10.87      1.78 o 
  -4  19   1      438.43      461.77     12.15 o 
  -3  19   1      249.94      255.65      9.36 o 
  -2  19   1      699.35      674.71     16.10 o 
  -1  19   1      108.44       99.40     17.62 o 
   0  19   1      102.59       84.16     11.13 o 
   1  19   1       16.70       21.13      4.76 o 
   2  19   1       17.09       15.81      4.77 o 
   3  19   1       24.74       22.39      2.30 o 
   4  19   1       81.99       44.09      7.47 o 
  -2  20   1       47.13       22.51      7.70 o 
  -1  20   1        0.43        2.86      5.88 o 
   0  20   1       11.58       17.05      2.89 o 
   1  20   1        0.84        5.67      2.62 o 
   2  20   1        1.00        5.96      1.44 o 
 -12   0   2       43.23       38.83      5.43 o 
 -10   0   2     2405.31     2462.99    174.91 o 
  -8   0   2      117.22       93.00      4.31 o 
  -6   0   2      357.46      344.07      6.89 o 
  -4   0   2     6694.31     6600.01    173.57 o 
  -2   0   2     4096.73     4289.64     21.24 o 
   0   0   2     3867.69     3556.06     18.59 o 
   8   0   2      715.13      727.97     16.20 o 
  10   0   2     2199.49     2219.56     19.15 o 
 -12   1   2      148.93      129.34      7.59 o 
 -11   1   2     1114.09     1201.52      8.58 o 
 -10   1   2      346.20      336.41      4.58 o 
  -9   1   2      267.89      261.16     10.82 o 
  -8   1   2      252.94      256.75      4.76 o 
  -7   1   2       67.43       67.29      3.01 o 
  -6   1   2       31.34       56.61      1.97 o 
  -5   1   2      559.52      568.50      7.19 o 
  -4   1   2      460.79      581.95      3.62 o 
  -3   1   2      138.64      131.61      1.49 o 
  -2   1   2      286.09      253.75      1.91 o 
  -1   1   2      372.38      376.18      2.46 o 
   0   1   2      134.72      115.26      2.21 o 
   1   1   2    10344.35    10058.89    118.75 o 
   2   1   2    10201.64     9972.29     67.15 o 
   3   1   2     6779.82     6729.50     48.94 o 
   4   1   2      110.17      111.79      4.11 o 
   5   1   2      151.72      143.83      5.13 o 
   6   1   2      534.51      553.54     10.41 o 
   8   1   2      464.50      414.29      8.85 o 
   9   1   2     3080.36     2017.45     24.65 o 
  10   1   2      314.22      313.62      5.24 o 
  11   1   2        3.73        6.34      1.00 o 
 -12   2   2       46.88       48.65      6.17 o 
 -11   2   2      118.11      119.14      6.65 o 
 -10   2   2     1229.39     1277.85      6.89 o 
  -9   2   2       64.23       58.72      1.74 o 
  -8   2   2       31.37       27.05      2.07 o 
  -7   2   2       52.44       42.02      2.23 o 
  -6   2   2      191.89      178.26      5.06 o 
  -5   2   2       58.27       54.79      1.29 o 
  -4   2   2       30.34       42.11      2.28 o 
  -3   2   2      768.88      786.64      8.50 o 
  -2   2   2       49.32       59.78      1.22 o 
  -1   2   2      813.54      886.70     22.98 o 
   0   2   2     5376.97     5099.68     26.20 o 
   1   2   2      240.47      202.64      3.22 o 
   2   2   2     2180.82     2355.52     14.79 o 
   3   2   2      561.55      482.45      7.82 o 
   4   2   2      755.05      708.95     11.77 o 
   5   2   2     2650.61     2499.07     25.90 o 
   6   2   2      823.30      742.37      9.00 o 
   7   2   2      905.71      914.99     10.64 o 
   8   2   2     3492.28     3442.96     22.35 o 
   9   2   2        7.13        9.50      1.82 o 
  10   2   2        7.80        7.77      0.97 o 
  11   2   2       33.21       24.25      1.81 o 
 -12   3   2       34.45       27.37      3.58 o 
 -11   3   2      135.35      129.63      7.51 o 
 -10   3   2      286.59      289.79     10.33 o 
  -9   3   2     1241.15     1232.03     19.72 o 
  -8   3   2      706.07      685.83     18.23 o 
  -7   3   2     1607.81     1556.70     21.44 o 
  -6   3   2     1050.61     1113.54     16.05 o 
  -5   3   2     3882.07     3568.97     70.15 o 
  -4   3   2     1330.87     1332.88     11.57 o 
  -3   3   2    12930.45    13017.52    203.33 o 
  -2   3   2        1.66        6.16      0.93 o 
  -1   3   2        9.01       14.08      1.39 o 
   0   3   2      711.82      687.01      6.51 o 
   1   3   2       10.05       23.45      1.86 o 
   2   3   2      364.31      388.07      4.83 o 
   3   3   2     2292.87     2413.95     15.75 o 
   4   3   2     1121.60     1201.29     16.57 o 
   5   3   2     1120.28     1171.99     21.11 o 
   6   3   2        0.60        3.81      0.88 o 
   7   3   2      307.37      289.86      5.99 o 
   8   3   2        9.53       14.59      1.26 o 
   9   3   2     1278.21     1328.97     10.82 o 
  10   3   2       25.16       32.12      3.60 o 
  11   3   2       20.43       16.51      1.51 o 
 -12   4   2       23.99       19.41      3.96 o 
 -11   4   2       87.85       74.87      5.92 o 
 -10   4   2      748.87      771.52     17.36 o 
  -9   4   2      749.13      771.92     17.46 o 
  -8   4   2       82.50       75.62      5.31 o 
  -7   4   2      830.19      836.39     15.85 o 
  -6   4   2      321.65      310.87      6.89 o 
  -5   4   2       43.67       39.04      2.37 o 
  -4   4   2      386.60      443.27      9.04 o 
  -3   4   2      124.97      126.41      3.41 o 
  -2   4   2        0.01        4.93      1.96 o 
  -1   4   2       42.82       47.99      1.62 o 
   0   4   2     1451.34     1340.26     10.15 o 
   1   4   2      184.67      173.76      3.45 o 
   2   4   2      705.26      646.93      6.62 o 
   3   4   2      155.69      145.01      2.89 o 
   4   4   2     2852.33     2782.83     77.55 o 
   5   4   2      314.07      284.88      5.43 o 
   6   4   2      395.27      354.64      7.74 o 
   7   4   2       15.84       19.28      3.62 o 
   8   4   2     3048.33     3166.61     20.05 o 
   9   4   2        0.41        5.12      0.83 o 
  10   4   2      377.74      386.51      5.77 o 
  11   4   2       37.02       26.26      5.23 o 
 -12   5   2      180.59      159.48     10.80 o 
 -11   5   2      441.57      441.35     14.45 o 
 -10   5   2      189.43      184.44      9.45 o 
  -9   5   2      476.84      472.74     15.23 o 
  -8   5   2      590.74      598.86     14.86 o 
  -7   5   2       19.08       25.20      1.87 o 
  -6   5   2      482.77      467.58      8.49 o 
  -5   5   2      889.17      803.21     15.43 o 
  -4   5   2       23.06        9.53      0.93 o 
  -2   5   2     1104.27     1091.32     11.63 o 
  -1   5   2      120.11      115.70      2.59 o 
   0   5   2       72.58       69.92      2.08 o 
   1   5   2      138.34      113.82      5.07 o 
   2   5   2        5.47        5.27      0.92 o 
   3   5   2     5701.66     5850.67     29.10 o 
   4   5   2     1426.23     1623.16     15.92 o 
   5   5   2       17.98       16.72      1.41 o 
   6   5   2       19.12       23.05      5.97 o 
   7   5   2     1747.41     1785.94     28.51 o 
   8   5   2        9.42       10.90      1.61 o 
   9   5   2      671.66      697.66      7.18 o 
  10   5   2        3.34        4.34      0.61 o 
  11   5   2      407.88      425.74     15.51 o 
 -12   6   2      181.68      134.92      9.62 o 
 -11   6   2       23.48       28.80      3.72 o 
 -10   6   2     1318.97     1374.08     25.51 o 
  -9   6   2      168.95      184.78      9.40 o 
  -8   6   2      799.45      808.88     18.24 o 
  -7   6   2      472.85      475.98     13.34 o 
  -6   6   2     1181.05     1194.87     14.71 o 
  -5   6   2      994.90     1044.07     12.58 o 
  -4   6   2      236.75      218.61      2.91 o 
  -3   6   2       91.62      114.11      2.59 o 
  -2   6   2     5461.75     5805.15     80.35 o 
  -1   6   2       23.74       18.16      3.08 o 
   0   6   2      553.29      595.56      6.34 o 
   1   6   2     1544.72     1597.33     16.15 o 
   2   6   2      215.18      161.95      3.28 o 
   3   6   2     2645.22     2794.00     21.55 o 
   4   6   2     1480.32     1521.87     13.48 o 
   5   6   2      380.32      405.53     15.64 o 
   6   6   2        7.27       11.30      1.68 o 
   7   6   2      672.65      687.99     13.23 o 
   8   6   2      913.47      872.33     11.06 o 
   9   6   2      265.88      261.34      4.13 o 
  10   6   2       56.23       54.19      5.81 o 
  11   6   2       48.33       49.74      6.11 o 
 -11   7   2      257.95      233.42     11.68 o 
 -10   7   2       97.48      115.75      8.36 o 
  -9   7   2        1.01       12.55      2.50 o 
  -8   7   2      415.51      427.37     13.86 o 
  -7   7   2       84.04       86.34      6.36 o 
  -6   7   2       23.11       27.02      2.43 o 
  -5   7   2       36.63       67.01      3.57 o 
  -4   7   2     1469.39     1523.69     17.90 o 
  -3   7   2      362.58      355.83      5.36 o 
  -2   7   2     2414.03     2663.62     45.65 o 
  -1   7   2      668.75      614.38      8.50 o 
   0   7   2       35.35       39.90      1.88 o 
   1   7   2       34.98       41.42      1.93 o 
   2   7   2       65.98       61.36      2.90 o 
   3   7   2     6170.66     6259.66     45.38 o 
   4   7   2       45.55       55.59      2.34 o 
   5   7   2        3.26        3.07      0.73 o 
   6   7   2      112.26      127.87      4.05 o 
   7   7   2       14.00       17.67      1.46 o 
   8   7   2       67.76       68.09      6.64 o 
   9   7   2     1065.76     1092.14     14.22 o 
  10   7   2        9.43       15.88      3.88 o 
  11   7   2        7.16        6.46      3.11 o 
 -11   8   2       35.12       27.01      5.26 o 
 -10   8   2      606.59      545.06     17.51 o 
  -9   8   2      291.74      303.36     12.77 o 
  -8   8   2      780.40      813.55     20.38 o 
  -7   8   2      523.77      576.46     15.86 o 
  -6   8   2      135.89      159.80      5.97 o 
  -5   8   2      405.20      484.76      4.79 o 
  -4   8   2      282.26      234.57      6.35 o 
  -3   8   2      603.57      749.51     10.04 o 
  -2   8   2     1780.23     1730.84     14.85 o 
  -1   8   2      616.57      686.82      8.76 o 
   0   8   2      846.14      790.73      9.02 o 
   1   8   2     1256.63     1282.01     17.94 o 
   2   8   2     2539.70     2452.66     16.93 o 
   3   8   2      219.44      256.92      4.62 o 
   4   8   2        0.11        2.07      2.02 o 
   5   8   2      107.89      104.10      2.88 o 
   6   8   2      320.09      290.82      6.11 o 
   7   8   2      425.64      441.41      7.33 o 
   8   8   2      116.21      120.22      6.45 o 
   9   8   2      169.29      192.98     10.46 o 
  10   8   2       38.20       18.31      4.28 o 
 -11   9   2      969.08     1004.43     25.15 o 
 -10   9   2      153.38      146.74      9.98 o 
  -9   9   2      217.05      217.78     11.30 o 
  -8   9   2      114.84      117.07      8.22 o 
  -7   9   2      312.77      300.09     12.09 o 
  -6   9   2      119.30      109.69      5.30 o 
  -5   9   2       57.63       46.85      1.93 o 
  -4   9   2       15.04       16.14      1.53 o 
  -3   9   2      664.37      794.02     10.39 o 
  -2   9   2      347.98      278.17      5.10 o 
  -1   9   2      122.36       90.62      3.04 o 
   0   9   2      338.95      285.25      5.22 o 
   1   9   2      625.99      658.72      7.84 o 
   2   9   2      190.87      131.45      3.59 o 
   3   9   2     3671.78     3624.84     30.98 o 
   4   9   2      161.37      137.03      3.53 o 
   5   9   2      115.21       98.59      2.94 o 
   6   9   2       88.53       87.16      2.71 o 
   7   9   2      826.14      861.93     12.88 o 
   8   9   2      197.39      199.55      4.67 o 
   9   9   2      639.44      694.71     21.18 o 
  10   9   2      237.57      201.17     12.89 o 
 -11  10   2        0.58        8.48      2.27 o 
 -10  10   2     1241.95     1239.82     28.16 o 
  -9  10   2      449.77      457.29     16.88 o 
  -8  10   2       11.22       16.02      3.34 o 
  -7  10   2      426.77      442.53     16.31 o 
  -6  10   2        3.38        1.23      1.98 o 
  -5  10   2        6.27       25.81      1.94 o 
  -4  10   2       59.67       44.89      2.24 o 
  -3  10   2      723.76      683.57      8.33 o 
  -2  10   2       33.59       52.89      4.47 o 
  -1  10   2       30.18       30.90      4.13 o 
   0  10   2       30.37       35.98      2.18 o 
   1  10   2     4092.14     4129.54     40.40 o 
   2  10   2     1256.59     1255.77     35.25 o 
   3  10   2      652.80      640.84      9.10 o 
   4  10   2      580.95      528.72      7.10 o 
   5  10   2        0.23        2.72      0.55 o 
   6  10   2        6.00        8.60      0.76 o 
   7  10   2      229.71      232.22      9.78 o 
   8  10   2     1621.68     1686.27     17.85 o 
   9  10   2      187.72      187.15     12.03 o 
  10  10   2       83.97      100.71      9.88 o 
 -10  11   2      102.08      101.15      8.97 o 
  -9  11   2      543.63      529.00     18.57 o 
  -8  11   2      100.82       93.56      8.41 o 
  -7  11   2     1128.00     1129.40     24.77 o 
  -6  11   2        3.26        8.03      0.88 o 
  -5  11   2     3064.40     3055.85     37.13 o 
  -4  11   2        1.25       11.60      1.14 o 
  -3  11   2      716.60      784.94     15.37 o 
  -2  11   2      596.01      531.50      7.89 o 
  -1  11   2        5.36       11.69      0.99 o 
   0  11   2     3234.11     3207.36     30.84 o 
   1  11   2       14.51       12.80      2.47 o 
   2  11   2        9.52       12.58      1.18 o 
   3  11   2     1385.66     1395.61     12.36 o 
   4  11   2        5.94        7.40      1.04 o 
   5  11   2      187.25      175.51      5.85 o 
   6  11   2       59.77       72.16      4.68 o 
   7  11   2       30.24       41.64      5.85 o 
   8  11   2       93.50      106.28      8.88 o 
   9  11   2      459.59      425.19     18.30 o 
  10  11   2      288.80      284.97     15.29 o 
 -10  12   2       28.73       14.95      3.09 o 
  -9  12   2      348.92      356.08     16.06 o 
  -8  12   2        1.29        8.19      2.90 o 
  -7  12   2        0.99        7.04      1.95 o 
  -6  12   2       16.78       28.23      1.57 o 
  -5  12   2      610.24      680.79     10.59 o 
  -4  12   2      175.54      184.97      5.20 o 
  -3  12   2     1025.85      954.25     12.13 o 
  -2  12   2      171.83      187.94      5.04 o 
  -1  12   2      527.94      552.18      8.41 o 
   0  12   2        3.31        8.53      1.29 o 
   1  12   2     2062.63     2049.79     16.31 o 
   2  12   2      609.09      588.61     22.13 o 
   3  12   2      957.91      932.65     13.31 o 
   4  12   2     1095.94     1197.20     26.62 o 
   5  12   2      360.56      351.81      6.84 o 
   6  12   2      961.79      981.96     15.43 o 
   7  12   2      408.27      439.67     20.83 o 
   8  12   2     2305.60     2321.31     15.51 o 
   9  12   2       35.13       23.71      5.73 o 
  -9  13   2      268.73      270.39     14.63 o 
  -8  13   2     1169.91     1260.22     29.06 o 
  -7  13   2      160.24      165.25     10.71 o 
  -6  13   2       34.06       32.71      4.32 o 
  -5  13   2      195.07      215.74      5.61 o 
  -4  13   2     1241.08     1342.48     21.60 o 
  -3  13   2     1130.84     1171.72     14.59 o 
  -2  13   2       23.51       33.17      5.79 o 
  -1  13   2      138.91      139.62      7.55 o 
   0  13   2      436.58      473.38      8.23 o 
   1  13   2      376.11      363.23      7.17 o 
   2  13   2      300.18      311.96      6.56 o 
   3  13   2       19.58       16.72      1.17 o 
   4  13   2       25.98       31.70      1.92 o 
   5  13   2      149.48      132.16      7.37 o 
   6  13   2      176.21      206.36      7.75 o 
   7  13   2      690.73      712.56     29.68 o 
   8  13   2        4.92       11.08      2.51 o 
   9  13   2        0.06        8.12      2.53 o 
  -9  14   2       71.13       53.46      6.07 o 
  -8  14   2      101.01       81.30      8.08 o 
  -7  14   2      106.28       91.01      9.22 o 
  -6  14   2       34.39       39.62      4.82 o 
  -5  14   2     1381.03     1361.53     27.01 o 
  -4  14   2       16.67       15.44      1.18 o 
  -3  14   2      160.58      173.47      5.81 o 
  -2  14   2     1562.18     1495.85     15.04 o 
  -1  14   2       12.82       15.10      1.53 o 
   0  14   2      189.77      188.22      5.62 o 
   1  14   2       35.92       32.96      4.04 o 
   2  14   2      114.41      126.91      4.59 o 
   3  14   2     1535.02     1536.71     15.91 o 
   4  14   2      842.59      806.81     10.53 o 
   5  14   2       45.85       46.55      2.44 o 
   6  14   2        3.43        6.49      0.91 o 
   7  14   2      428.89      451.40      8.23 o 
   8  14   2      178.16      119.68     10.02 o 
  -8  15   2      258.87      231.64     14.21 o 
  -7  15   2        4.50        2.44      1.44 o 
  -6  15   2       77.28       58.51      3.22 o 
  -5  15   2      107.44       85.34      4.67 o 
  -4  15   2     2177.49     2259.21     22.17 o 
  -3  15   2       12.42       24.13      1.54 o 
  -2  15   2      211.85      188.22      5.84 o 
  -1  15   2      234.62      243.64      6.88 o 
   0  15   2      208.48      228.26      6.59 o 
   1  15   2      243.66      242.73      6.77 o 
   2  15   2      597.08      599.33     12.44 o 
   3  15   2      817.06      845.32     11.52 o 
   4  15   2       17.21       18.43      2.03 o 
   5  15   2        4.89        5.49      1.15 o 
   6  15   2        0.70        4.91      1.27 o 
   7  15   2       54.93       53.04      4.39 o 
  -7  16   2      116.63      114.09     21.73 o 
  -6  16   2      105.43       95.72     13.50 o 
  -5  16   2      197.71      186.24     19.45 o 
  -4  16   2       37.62       43.24      2.55 o 
  -3  16   2      731.67      773.61     11.86 o 
  -2  16   2      977.81      982.62     17.90 o 
  -1  16   2      219.83      196.61      6.14 o 
   0  16   2      560.67      571.93     10.23 o 
   1  16   2      635.15      671.10     12.20 o 
   2  16   2     1388.94     1437.10     52.31 o 
   3  16   2       51.02       41.08      2.54 o 
   4  16   2       62.46       53.07      2.83 o 
   5  16   2       28.74       18.23      3.67 o 
   6  16   2      704.35      732.31     14.11 o 
   7  16   2       36.91       18.66      4.01 o 
  -7  17   2        3.43        2.40      0.79 o 
  -6  17   2      600.86      625.22     11.62 o 
  -5  17   2      195.68      223.13      7.64 o 
  -4  17   2      145.85      162.92      9.93 o 
  -3  17   2       13.10       12.54      2.07 o 
  -2  17   2      790.34      811.40     12.62 o 
  -1  17   2       26.76       24.21      2.13 o 
   0  17   2        2.78        6.60      2.80 o 
   1  17   2       14.35       14.02      1.77 o 
   2  17   2     1211.36     1240.49     15.15 o 
   3  17   2      171.94      172.61      5.91 o 
   4  17   2       52.02       28.03      1.97 o 
   5  17   2        1.39        6.04      0.97 o 
   6  17   2       98.04       65.24      4.70 o 
  -6  18   2       37.17       27.12      4.33 o 
  -5  18   2      152.56      149.37     24.57 o 
  -4  18   2      182.80      196.83     24.35 o 
  -3  18   2      815.15      839.25     13.32 o 
  -2  18   2      127.22      107.42      5.09 o 
  -1  18   2       28.07       23.16      1.75 o 
   0  18   2        0.51        6.91      1.44 o 
   1  18   2     1209.17     1282.93     16.19 o 
   2  18   2      115.36      109.86      5.05 o 
   3  18   2       34.00       24.26      2.25 o 
   4  18   2      453.77      465.08      9.43 o 
   5  18   2       60.82       55.55      5.09 o 
  -4  19   2       89.16       57.90     10.46 o 
  -3  19   2      141.46      151.21     21.54 o 
  -2  19   2      172.10      156.70      6.40 o 
  -1  19   2        6.43       10.00      1.46 o 
   0  19   2       67.20       57.12      4.89 o 
   1  19   2      100.58      118.97     10.08 o 
   2  19   2      548.08      582.66     14.22 o 
   3  19   2      241.24      249.77     11.43 o 
   4  19   2      153.60      161.38      9.99 o 
  -2  20   2      153.61      153.77      7.71 o 
  -1  20   2      119.39       66.79      6.78 o 
   0  20   2        9.37        9.09      1.97 o 
   1  20   2      122.04       71.96     17.06 o 
   2  20   2      106.30      107.69     10.04 o 
 -11   0   3     3907.65     4008.75     97.57 o 
  -9   0   3       98.76       75.82      3.86 o 
  -7   0   3     1784.99     1712.64     17.84 o 
  -5   0   3      225.05      187.57      7.59 o 
  -3   0   3        7.34       16.83      1.87 o 
  -1   0   3    36329.66    32347.96    235.04 o 
   1   0   3    46905.91    41113.08     68.69 o 
   7   0   3      481.22      483.94     11.69 o 
   9   0   3      619.01      643.64     19.92 o 
  11   0   3      235.12      263.81     11.82 o 
 -12   1   3     1816.06     2060.57     23.68 o 
 -11   1   3        0.06        3.28      1.33 o 
 -10   1   3        6.14        7.64      0.76 o 
  -9   1   3       94.62      108.05      3.10 o 
  -8   1   3      353.73      335.00      5.18 o 
  -7   1   3      390.74      360.51      5.02 o 
  -6   1   3        0.05        1.60      0.41 o 
  -5   1   3     1333.53     1335.35     14.58 o 
  -4   1   3      150.20      153.76      1.95 o 
  -3   1   3     1808.28     1714.39      6.93 o 
  -2   1   3     4626.70     4479.60     16.57 o 
  -1   1   3     1325.39     1491.08      6.55 o 
   0   1   3      704.46      689.86      5.27 o 
   1   1   3        0.55        5.73      0.81 o 
   2   1   3    17543.11    16503.84    108.90 o 
   3   1   3       21.93       30.23      2.38 o 
   4   1   3       83.60       53.22      3.28 o 
   5   1   3      492.24      479.26      9.92 o 
   6   1   3      955.92      949.26     20.25 o 
   7   1   3       11.34       18.77      1.56 o 
   8   1   3      215.00      239.17     14.76 o 
   9   1   3        5.42        6.65      0.68 o 
  10   1   3      100.41       93.10      3.63 o 
  11   1   3       17.62       13.60      2.48 o 
 -12   2   3      239.70      245.63      9.19 o 
 -11   2   3     1162.01     1275.48     19.75 o 
 -10   2   3      148.34      173.56      7.35 o 
  -9   2   3       77.52       69.07      1.39 o 
  -8   2   3      107.34      112.97      2.46 o 
  -7   2   3     1203.27     1208.44     21.47 o 
  -6   2   3        2.33       19.47      2.79 o 
  -5   2   3      203.90      193.78      2.44 o 
  -4   2   3     1485.39     1674.02     13.80 o 
  -3   2   3       33.58       46.20      1.04 o 
  -2   2   3       75.25       72.74      2.11 o 
  -1   2   3     6076.15     6271.61     32.76 o 
   0   2   3        0.26        5.89      1.33 o 
   1   2   3      111.79      105.81      2.85 o 
   2   2   3        6.78        3.81      3.14 o 
   3   2   3       74.33       62.81      3.34 o 
   4   2   3     1261.93     1240.75     18.32 o 
   5   2   3      673.58      700.13     11.65 o 
   6   2   3      719.81      672.87     12.29 o 
   7   2   3     1517.96     1420.82     27.85 o 
   8   2   3      661.65      614.33      9.87 o 
   9   2   3      125.37      114.59      5.06 o 
  10   2   3       10.48        8.96      2.14 o 
  11   2   3       37.94       36.19      2.62 o 
 -12   3   3      195.23      184.73      9.24 o 
 -11   3   3      120.50      129.69      7.20 o 
 -10   3   3      158.10      168.36      7.73 o 
  -9   3   3        4.08        5.92      1.51 o 
  -8   3   3      355.26      332.49      9.82 o 
  -7   3   3       38.29       30.20      3.12 o 
  -6   3   3     3765.38     3737.91     34.50 o 
  -5   3   3        0.25        7.45      0.83 o 
  -3   3   3     1739.11     1774.40     14.08 o 
  -2   3   3      172.85      138.86      3.40 o 
  -1   3   3       13.75       24.34      1.65 o 
   0   3   3      604.12      558.03      7.45 o 
   1   3   3      108.47       82.89      6.49 o 
   2   3   3     3142.04     3317.29     38.52 o 
   3   3   3     1914.00     2122.02     14.09 o 
   4   3   3      661.77      745.67     13.18 o 
   5   3   3      601.57      608.17     10.82 o 
   7   3   3      416.45      394.55      7.55 o 
   8   3   3     1390.11     1418.62     14.79 o 
   9   3   3      336.15      334.46      6.02 o 
  10   3   3        8.93        8.93      1.76 o 
  11   3   3      431.23      441.04      7.06 o 
 -12   4   3        3.95       13.00      2.60 o 
 -11   4   3      659.35      672.66     16.51 o 
 -10   4   3      330.89      291.30     10.62 o 
  -9   4   3      230.13      224.36      9.02 o 
  -8   4   3        0.24        5.76      1.28 o 
  -7   4   3     2995.75     2958.28     59.22 o 
  -6   4   3       40.48       24.58      1.36 o 
  -5   4   3      508.22      549.53      8.23 o 
  -4   4   3        0.58        7.37      1.67 o 
  -3   4   3      156.75      141.72      2.40 o 
  -2   4   3       14.21       28.76      1.89 o 
  -1   4   3     2083.29     2147.61     13.76 o 
   0   4   3      156.09      126.52      3.32 o 
   1   4   3     1430.24     1458.39     11.31 o 
   2   4   3      252.65      235.54      4.35 o 
   3   4   3      709.58      610.66      7.63 o 
   4   4   3        0.00       -1.37      1.37 o 
   5   4   3      699.90      612.06     10.82 o 
   6   4   3       28.54       31.37      5.24 o 
   7   4   3     7685.76     7664.87     86.45 o 
   8   4   3      224.24      211.74      6.07 o 
   9   4   3      685.15      675.85     10.90 o 
  10   4   3      322.49      325.06      6.52 o 
  11   4   3      912.98      873.21     28.39 o 
 -12   5   3      254.10      252.21     11.24 o 
 -11   5   3       58.16       70.61      6.03 o 
 -10   5   3      579.41      595.27     15.85 o 
  -9   5   3      648.91      662.22     16.66 o 
  -8   5   3      289.57      265.88      9.82 o 
  -7   5   3      931.27      946.56     12.73 o 
  -6   5   3     4497.04     4298.26     41.75 o 
  -5   5   3      443.14      371.08     11.17 o 
  -4   5   3        6.15       21.41      0.73 o 
  -3   5   3      264.87      233.64      3.45 o 
  -2   5   3      422.57      376.58      4.64 o 
  -1   5   3     4760.29     4859.89     98.37 o 
   0   5   3      843.23      901.38     16.83 o 
   1   5   3      319.03      321.11      5.36 o 
   2   5   3       16.35       35.82      2.71 o 
   3   5   3     1993.36     1993.38     16.31 o 
   4   5   3      200.41      165.00      3.48 o 
   5   5   3      288.69      281.16     18.82 o 
   6   5   3     1804.27     1819.95     15.91 o 
   7   5   3        0.82        4.29      1.94 o 
   8   5   3     1921.33     2024.92     67.92 o 
   9   5   3      225.69      230.80      9.16 o 
  10   5   3       24.16       23.60      2.86 o 
  11   5   3       15.76       14.42      2.84 o 
 -12   6   3        3.94        3.09      1.64 o 
 -11   6   3     1076.86     1099.98     23.06 o 
 -10   6   3        0.42        6.04      1.42 o 
  -9   6   3        4.79        8.94      1.72 o 
  -8   6   3      166.63      161.52      8.18 o 
  -7   6   3     1101.49     1203.25     15.01 o 
  -6   6   3      115.27      125.18      4.73 o 
  -5   6   3     1848.39     1724.33     20.50 o 
  -4   6   3       39.42       40.20      1.71 o 
  -3   6   3      273.69      346.13      4.55 o 
  -2   6   3     3225.71     3638.31     19.84 o 
  -1   6   3      925.67      806.92     13.66 o 
   0   6   3     2248.70     2525.22     15.66 o 
   1   6   3      168.95      220.31      4.02 o 
   2   6   3     4003.51     4145.12     23.40 o 
   3   6   3      228.20      208.84      3.99 o 
   4   6   3      718.36      752.42      7.53 o 
   5   6   3       24.27       26.59      4.33 o 
   6   6   3     5929.66     6174.48    170.16 o 
   7   6   3     1469.16     1520.02     39.24 o 
   8   6   3     1095.53     1097.57     37.84 o 
   9   6   3        5.53        8.33      5.84 o 
  10   6   3      220.14      248.28      6.47 o 
  11   6   3      413.29      415.71     16.54 o 
 -12   7   3     1359.78     1415.64     28.38 o 
 -11   7   3      128.03      149.02      9.29 o 
 -10   7   3        5.10       13.27      3.01 o 
  -9   7   3        1.44        6.69      2.28 o 
  -8   7   3        6.46       10.56      1.80 o 
  -7   7   3      449.98      438.50     10.95 o 
  -6   7   3      620.66      613.30     10.71 o 
  -5   7   3     2616.02     2558.81     62.39 o 
  -4   7   3       59.84       33.56      1.54 o 
  -3   7   3       81.91       56.37      3.25 o 
  -2   7   3      325.34      410.79     12.26 o 
  -1   7   3      530.47      513.85      9.06 o 
   0   7   3      470.40      397.46      5.67 o 
   1   7   3      731.21      738.34      8.54 o 
   2   7   3     3129.03     3059.85     23.45 o 
   3   7   3      381.00      395.56      5.68 o 
   4   7   3      449.19      404.74      5.80 o 
   5   7   3     1975.38     2048.13     13.36 o 
   6   7   3     1408.58     1464.18     17.56 o 
   7   7   3      712.34      718.03     13.55 o 
   8   7   3      322.92      324.66      7.03 o 
   9   7   3        0.47        3.02      1.28 o 
  10   7   3       41.44       41.97      3.53 o 
 -11   8   3     1667.33     1726.48     38.39 o 
 -10   8   3       46.11       48.19      4.22 o 
  -9   8   3      206.53      198.89     10.34 o 
  -8   8   3        6.10        9.76      2.18 o 
  -7   8   3      770.53      771.36     13.28 o 
  -6   8   3        2.58        6.55      1.23 o 
  -5   8   3      412.67      367.99     12.80 o 
  -4   8   3      107.09      108.61      2.91 o 
  -3   8   3      316.91      339.81      5.30 o 
  -2   8   3       80.76       65.85      2.52 o 
  -1   8   3     1087.09     1030.88     16.72 o 
   0   8   3      680.00      731.85     16.12 o 
   1   8   3     2664.92     2764.26     30.76 o 
   2   8   3      204.79      237.42      4.64 o 
   3   8   3      400.89      388.24      8.17 o 
   4   8   3     1049.58     1058.10     22.03 o 
   5   8   3      319.61      309.44      5.35 o 
   6   8   3       63.77       73.66      7.44 o 
   7   8   3      179.52      195.89      5.66 o 
   8   8   3       22.13       18.70      4.02 o 
   9   8   3       10.15       10.80      1.81 o 
  10   8   3       53.04       54.75      5.09 o 
 -11   9   3      306.68      312.32     14.31 o 
 -10   9   3      104.25      115.62      8.81 o 
  -9   9   3       58.85       56.12      6.38 o 
  -8   9   3      790.30      827.76     20.50 o 
  -7   9   3     1023.80     1038.82     15.73 o 
  -6   9   3      637.87      606.65     12.19 o 
  -5   9   3      169.78      132.79      3.48 o 
  -4   9   3        3.85        6.81      0.69 o 
  -3   9   3     1004.67      961.68      9.45 o 
  -2   9   3      103.68      101.22      3.25 o 
  -1   9   3       68.14       44.85      2.33 o 
   0   9   3      578.93      589.72      7.66 o 
   1   9   3     2607.02     2657.51     27.16 o 
   2   9   3     1878.41     1881.75     34.83 o 
   3   9   3      414.85      390.37      6.22 o 
   4   9   3      690.94      731.45      8.80 o 
   5   9   3      313.69      327.76      5.65 o 
   6   9   3       30.37       36.89      3.17 o 
   7   9   3      101.87      108.88      4.33 o 
   8   9   3     1083.06     1071.54     12.59 o 
   9   9   3        5.63        3.54      1.01 o 
  10   9   3        4.94        5.81      2.33 o 
 -11  10   3      758.82      721.44     21.98 o 
 -10  10   3      523.36      501.29     18.14 o 
  -9  10   3        3.64        9.79      2.98 o 
  -8  10   3        0.04        7.77      2.59 o 
  -7  10   3      870.70      907.26     15.98 o 
  -6  10   3      204.67      212.39      8.43 o 
  -5  10   3      580.52      484.00     10.13 o 
  -4  10   3      257.94      222.74      6.02 o 
  -3  10   3        0.01        6.84      0.81 o 
  -2  10   3       11.70       10.40      1.93 o 
  -1  10   3      479.18      458.55      8.22 o 
   0  10   3     3055.74     2934.84     40.27 o 
   1  10   3       52.20       49.58      2.55 o 
   2  10   3      368.92      330.19      6.02 o 
   3  10   3      111.04      105.64      3.47 o 
   4  10   3        6.40        7.47      1.52 o 
   5  10   3       30.75       38.43      2.24 o 
   6  10   3        0.89        2.40      1.75 o 
   7  10   3     1073.47     1073.91     13.89 o 
   8  10   3      674.90      696.36     10.25 o 
   9  10   3        0.53        3.27      3.38 o 
  10  10   3      495.81      472.27     18.91 o 
 -10  11   3      622.06      651.57     21.34 o 
  -9  11   3       90.26       79.89      6.94 o 
  -8  11   3        2.52        8.66      1.78 o 
  -7  11   3      260.60      256.93      8.68 o 
  -6  11   3     2019.13     2171.91     13.86 o 
  -5  11   3       39.67       28.49      4.11 o 
  -4  11   3      723.11      763.74     13.38 o 
  -3  11   3     1520.46     1445.82     18.39 o 
  -2  11   3     3621.70     3630.31     22.75 o 
  -1  11   3      165.24      160.96      4.55 o 
   0  11   3       16.99       24.04      1.29 o 
   1  11   3     2088.73     2010.05     16.80 o 
   2  11   3      445.73      445.49      7.38 o 
   3  11   3       49.29       62.13      3.67 o 
   4  11   3        0.05        3.52      3.24 o 
   5  11   3      587.28      641.26     13.88 o 
   6  11   3      253.59      238.96      5.13 o 
   7  11   3       19.20       21.57      1.69 o 
   8  11   3      111.61      122.23      5.29 o 
   9  11   3      307.25      315.16     15.70 o 
 -10  12   3      170.41      201.33     14.83 o 
  -9  12   3        3.83        6.69      2.98 o 
  -8  12   3        5.40       17.40      3.91 o 
  -7  12   3      526.16      527.25     18.61 o 
  -6  12   3      652.86      630.32      8.17 o 
  -5  12   3        0.28        6.20      1.48 o 
  -4  12   3       14.45       21.56      3.36 o 
  -3  12   3        2.66        6.01      2.58 o 
  -2  12   3       96.61       83.95      3.51 o 
  -1  12   3      195.81      189.70      5.16 o 
   0  12   3     2212.63     2188.87     17.17 o 
   1  12   3        2.82        3.67      1.85 o 
   2  12   3       13.95       17.36      2.13 o 
   3  12   3     1239.88     1252.86     13.42 o 
   4  12   3       17.81       23.80      2.65 o 
   5  12   3     1153.67     1142.44     13.47 o 
   6  12   3      590.26      646.86     11.12 o 
   7  12   3     2280.42     2423.56     56.39 o 
   8  12   3       94.86      102.88      9.72 o 
  -9  13   3      277.51      259.13     14.18 o 
  -8  13   3        0.03       12.23      2.68 o 
  -7  13   3      340.42      281.11     13.73 o 
  -6  13   3     1214.60     1341.69     41.23 o 
  -5  13   3     2252.80     2268.00     27.53 o 
  -4  13   3      277.77      264.44      6.66 o 
  -3  13   3      142.52      128.47      4.47 o 
  -2  13   3       95.67       95.81      3.88 o 
  -1  13   3      234.92      247.42      6.12 o 
   0  13   3       76.46       87.04      4.16 o 
   1  13   3        1.90        7.89      3.68 o 
   2  13   3       75.49       74.17      3.55 o 
   3  13   3      187.75      200.06      5.42 o 
   4  13   3       37.34       34.25      1.94 o 
   5  13   3      530.26      511.29      8.17 o 
   6  13   3       85.61       90.51      3.52 o 
   7  13   3      114.21      123.77      5.26 o 
   8  13   3       73.75       57.32     10.76 o 
  -9  14   3        2.08        9.02      2.33 o 
  -8  14   3       41.49       40.13      4.14 o 
  -7  14   3      208.77      206.75     12.33 o 
  -6  14   3      184.45      160.77      4.87 o 
  -5  14   3       16.11       17.18      3.84 o 
  -4  14   3      423.72      385.00      8.25 o 
  -3  14   3      469.82      477.82     10.75 o 
  -2  14   3      682.47      698.64     10.47 o 
  -1  14   3     1900.36     1922.06     17.27 o 
   0  14   3      543.10      534.18      9.21 o 
   1  14   3     1340.23     1370.68     14.45 o 
   2  14   3      510.72      551.20     14.06 o 
   3  14   3       45.64       32.52      2.16 o 
   4  14   3      107.02       88.67      3.77 o 
   5  14   3       20.94       18.95      1.62 o 
   6  14   3     1241.49     1255.17     12.85 o 
   7  14   3      399.95      416.23     13.28 o 
   8  14   3      766.76      803.10     13.71 o 
  -8  15   3      499.65      524.87     20.56 o 
  -7  15   3      182.59      169.28     11.56 o 
  -6  15   3      109.01      104.88      8.89 o 
  -5  15   3     1106.48     1068.03     12.75 o 
  -4  15   3      431.22      377.45      8.02 o 
  -3  15   3        6.90        8.95      1.03 o 
  -2  15   3      108.87      104.68      4.10 o 
  -1  15   3      886.99      922.01     13.05 o 
   0  15   3     1175.96     1207.32     22.11 o 
   1  15   3       30.01       33.77      2.04 o 
   2  15   3      233.40      252.42      6.62 o 
   3  15   3       39.50       43.51      2.60 o 
   4  15   3       75.34       87.37      3.87 o 
   5  15   3      850.49      866.45     11.35 o 
   6  15   3      316.47      300.77     11.68 o 
   7  15   3        2.71        3.60      1.36 o 
  -8  16   3      117.98       86.51     10.87 o 
  -7  16   3      194.47      142.31      3.55 o 
  -6  16   3       44.08       45.23      5.66 o 
  -5  16   3       28.04       28.16      2.00 o 
  -4  16   3      476.82      461.14      9.19 o 
  -3  16   3      164.38      168.11      5.75 o 
  -2  16   3        1.07       13.06      3.43 o 
  -1  16   3      428.44      447.61      9.35 o 
   0  16   3      917.62      958.10     14.42 o 
   1  16   3      653.66      708.03     11.49 o 
   2  16   3      202.28      194.55      6.35 o 
   3  16   3       81.42       81.79      6.93 o 
   4  16   3      232.01      243.35      7.71 o 
   5  16   3      250.28      245.47     10.21 o 
   6  16   3      179.48      173.53     20.30 o 
  -7  17   3       88.47       77.88      7.71 o 
  -6  17   3      185.64      182.56     15.10 o 
  -5  17   3        8.73       11.93      1.44 o 
  -4  17   3        3.63        7.80      2.33 o 
  -3  17   3      674.98      707.87     11.79 o 
  -2  17   3        0.02        8.92      1.97 o 
  -1  17   3       77.29       74.69      4.81 o 
   0  17   3      211.01      219.81      6.94 o 
   1  17   3     1092.40     1145.60     15.13 o 
   2  17   3      826.81      837.30     12.84 o 
   3  17   3       11.39       13.99      1.52 o 
   4  17   3      282.94      290.89      7.52 o 
   5  17   3      593.59      623.04     10.68 o 
   6  17   3       33.86       20.10      4.10 o 
  -6  18   3        5.08        3.57      0.92 o 
  -5  18   3       19.61       15.86      1.71 o 
  -4  18   3      482.69      528.00     16.59 o 
  -3  18   3      110.10      114.87      5.36 o 
  -2  18   3       14.50       16.77      2.12 o 
  -1  18   3      147.39      155.24      6.13 o 
   0  18   3      805.45      816.14     13.16 o 
   1  18   3      231.94      226.89     10.12 o 
   2  18   3        1.58        8.45      1.40 o 
   3  18   3      369.78      404.75     10.45 o 
   4  18   3      532.80      553.34     30.36 o 
   5  18   3        0.08        6.65      1.52 o 
  -4  19   3      157.34      150.73     13.50 o 
  -3  19   3        0.06        7.64      1.39 o 
  -2  19   3      210.86      228.55      7.54 o 
  -1  19   3      149.57      118.46     14.75 o 
   0  19   3      243.61      258.25      7.84 o 
   1  19   3      787.13      775.11     23.26 o 
   2  19   3       96.95       83.07     12.38 o 
   3  19   3       49.10       36.31      5.49 o 
  -2  20   3       87.69       54.96      9.21 o 
  -1  20   3      104.22      109.01     27.19 o 
   0  20   3      204.56      199.55      7.27 o 
   1  20   3      134.25      107.48     13.60 o 
 -12   0   4     1343.50     1442.49     22.21 o 
 -10   0   4      202.96      217.87     16.62 o 
  -8   0   4     4383.18     4120.88     44.76 o 
  -6   0   4       45.56       53.91      3.93 o 
  -4   0   4        3.45        6.50      0.67 o 
   0   0   4    19162.77    18234.81    250.02 o 
   2   0   4      554.93      540.16     10.02 o 
   4   0   4      283.72      354.48      8.91 o 
   6   0   4       59.82       69.49      4.64 o 
   8   0   4        7.64       12.81      1.86 o 
  10   0   4        8.20       11.07      1.03 o 
 -12   1   4      163.79      160.13      6.88 o 
 -11   1   4        1.50        2.45      0.51 o 
 -10   1   4      378.28      355.71      5.31 o 
  -9   1   4      588.10      574.68      6.67 o 
  -8   1   4      435.16      398.20      5.46 o 
  -7   1   4      907.03      846.47      7.06 o 
  -6   1   4     1215.21     1223.24     40.98 o 
  -5   1   4      433.49      395.96      7.84 o 
  -4   1   4     1647.22     1656.21     15.43 o 
  -3   1   4      143.59      128.38      2.00 o 
  -2   1   4    12020.69    11170.43    124.22 o 
  -1   1   4    20729.45    19346.11     86.93 o 
   0   1   4     8054.16     7744.65     58.11 o 
   1   1   4      776.35      680.45      9.48 o 
   2   1   4     1021.92     1011.81     13.69 o 
   3   1   4     5527.33     4563.51     42.29 o 
   4   1   4     2114.74     2308.70     27.39 o 
   5   1   4     1654.80     1755.21     27.36 o 
   6   1   4        1.10       -0.26      1.97 o 
   7   1   4      659.13      609.36     11.38 o 
   8   1   4       43.49       39.51      2.17 o 
   9   1   4       14.73       14.99      1.09 o 
  10   1   4        0.07        3.40      1.24 o 
  11   1   4      676.33      700.40     13.22 o 
 -12   2   4      427.16      435.41     13.02 o 
 -11   2   4      159.97      179.80      7.51 o 
 -10   2   4      186.58      153.28      6.82 o 
  -9   2   4       84.93       84.57      2.70 o 
  -8   2   4     3910.53     3809.87     28.71 o 
  -7   2   4       85.55       73.96      3.37 o 
  -6   2   4      431.82      488.15      4.62 o 
  -5   2   4      600.91      611.83      4.37 o 
  -4   2   4       49.84       60.96      1.48 o 
  -3   2   4      364.90      333.19      3.15 o 
  -2   2   4     1796.30     1979.96     14.92 o 
  -1   2   4      555.83      575.92      5.35 o 
   0   2   4     1766.12     1827.21     12.76 o 
   1   2   4     6941.85     7158.62     43.30 o 
   2   2   4     1924.38     2138.71     18.02 o 
   3   2   4     3081.96     3220.83     32.77 o 
   4   2   4      102.57       67.68      3.97 o 
   5   2   4      582.81      545.45     11.35 o 
   6   2   4     1338.80     1385.11     19.25 o 
   7   2   4     1170.79     1166.75     18.96 o 
   8   2   4      258.50      277.60      7.68 o 
   9   2   4      223.68      238.91      5.84 o 
  10   2   4      466.60      455.43      9.17 o 
  11   2   4      345.45      392.58      8.97 o 
 -12   3   4      155.76      176.48      8.38 o 
 -11   3   4        1.83        5.61      1.44 o 
 -10   3   4       43.03       37.28      3.82 o 
  -9   3   4        0.99        5.74      1.58 o 
  -8   3   4      616.07      586.24     12.83 o 
  -7   3   4     6986.66     6840.21     76.97 o 
  -6   3   4      120.95      106.50      3.71 o 
  -5   3   4      416.84      384.72      3.49 o 
  -4   3   4     1807.37     1878.93      8.72 o 
  -3   3   4     1574.38     1437.71      8.73 o 
  -2   3   4      460.82      364.71      6.85 o 
  -1   3   4        1.30        6.98      2.26 o 
   0   3   4     2605.94     2502.70     31.19 o 
   1   3   4       65.49       62.04      2.61 o 
   2   3   4      940.09      991.52     17.19 o 
   3   3   4      535.57      559.38     13.48 o 
   4   3   4     1492.55     1520.27     23.84 o 
   5   3   4        6.38       13.18      1.40 o 
   6   3   4      180.69      185.53      7.05 o 
   7   3   4      392.15      397.09     15.81 o 
   8   3   4       25.28       18.98      2.47 o 
   9   3   4       66.06       58.19      5.54 o 
  10   3   4       88.96       88.98      3.23 o 
  11   3   4      308.32      323.07      7.80 o 
 -12   4   4       59.90       74.81      8.62 o 
 -11   4   4      163.55      171.13      8.62 o 
 -10   4   4      574.69      557.53     14.41 o 
  -9   4   4      125.62      120.90      6.75 o 
  -8   4   4      248.17      252.15      6.52 o 
  -7   4   4       13.84       11.14      4.51 o 
  -6   4   4     3525.26     3557.76     62.82 o 
  -5   4   4      351.43      402.27     11.16 o 
  -4   4   4      340.59      381.19      3.99 o 
  -3   4   4      849.78      820.46      6.73 o 
  -2   4   4      250.47      181.04     11.41 o 
  -1   4   4      496.26      430.22      6.53 o 
   0   4   4        6.12       14.05      2.42 o 
   1   4   4      497.40      542.49      7.31 o 
   2   4   4        3.39       20.78      3.09 o 
   3   4   4       67.52       75.19      2.97 o 
   4   4   4     1575.47     1416.00     22.74 o 
   5   4   4        1.70        4.75      1.15 o 
   6   4   4     4326.72     4298.65     34.73 o 
   7   4   4       36.65       14.40      2.38 o 
   8   4   4      404.82      395.32      8.50 o 
   9   4   4      160.00      144.21     15.77 o 
  10   4   4      691.01      733.31      9.50 o 
  11   4   4       12.60        8.35      1.87 o 
 -12   5   4       38.12       25.74      2.88 o 
 -11   5   4       82.12       80.02      6.65 o 
 -10   5   4      308.54      323.83     11.57 o 
  -9   5   4        0.06       12.95      2.70 o 
  -8   5   4       60.14       57.05      5.58 o 
  -7   5   4     7086.74     7017.49     51.67 o 
  -6   5   4      373.01      399.12      7.88 o 
  -5   5   4       57.22       50.30      3.00 o 
  -4   5   4       29.48       22.43      1.10 o 
  -3   5   4     4918.37     4782.55     42.26 o 
  -2   5   4     5494.97     5672.57     43.92 o 
  -1   5   4      104.27      112.19      3.60 o 
   0   5   4      377.47      393.18     10.47 o 
   1   5   4      368.51      377.19      6.25 o 
   2   5   4     2268.91     2350.43     26.85 o 
   3   5   4      668.21      740.48     13.00 o 
   4   5   4      270.08      302.56      5.90 o 
   5   5   4       87.03      108.97      5.32 o 
   6   5   4       53.20       39.69      2.96 o 
   7   5   4      473.89      501.32     19.23 o 
   8   5   4      426.42      405.16      8.57 o 
   9   5   4      435.90      445.99     12.52 o 
  10   5   4      278.52      293.35     19.07 o 
  11   5   4      484.49      484.24     17.86 o 
 -12   6   4      884.88      894.32     21.39 o 
 -11   6   4      265.91      260.09     11.46 o 
 -10   6   4       32.81       24.19      2.45 o 
  -9   6   4      359.89      323.82     11.92 o 
  -8   6   4     2022.31     2016.45     20.80 o 
  -7   6   4      106.44      100.90      4.52 o 
  -6   6   4      887.93      805.60     11.71 o 
  -5   6   4     1180.45     1143.15     13.35 o 
  -4   6   4       43.64       32.14      1.13 o 
  -3   6   4       48.74       69.47      2.29 o 
  -2   6   4     7039.26     7026.83    129.29 o 
  -1   6   4      230.39      195.57      9.06 o 
   0   6   4     1674.15     1786.16     18.17 o 
   1   6   4       71.57       94.07      3.42 o 
   2   6   4      422.81      431.17      6.99 o 
   3   6   4        5.99       19.33      1.54 o 
   4   6   4        1.32        5.00      1.15 o 
   5   6   4      333.02      352.74     15.80 o 
   6   6   4      534.42      520.96     22.32 o 
   7   6   4      298.12      276.89      7.00 o 
   8   6   4        1.96        5.62      1.80 o 
   9   6   4      808.81      851.31     12.58 o 
  10   6   4       66.73       60.15      6.03 o 
 -12   7   4        6.12        6.95      2.23 o 
 -11   7   4       29.90        9.47      3.29 o 
 -10   7   4        4.71       10.54      2.29 o 
  -9   7   4     2077.14     2046.10     30.20 o 
  -8   7   4      694.03      675.28     15.62 o 
  -7   7   4      493.45      502.68     10.13 o 
  -6   7   4     1775.99     1809.12     31.88 o 
  -5   7   4     2049.43     1945.23     18.31 o 
  -4   7   4      170.71      195.30      5.46 o 
  -3   7   4      121.36      117.08      3.12 o 
  -2   7   4     2615.56     2679.77     38.03 o 
  -1   7   4     1829.75     1615.57     14.19 o 
   0   7   4       43.46       31.36      4.09 o 
   1   7   4     1958.18     1945.76     27.85 o 
   2   7   4      125.78       99.42      3.10 o 
   3   7   4     4222.03     4303.00     32.57 o 
   4   7   4      181.53      182.52      9.61 o 
   5   7   4     4933.26     5021.83     23.25 o 
   6   7   4     1022.67      961.63     24.04 o 
   7   7   4       17.57       19.42      1.73 o 
   8   7   4        0.40        4.75      2.46 o 
   9   7   4       86.60       79.82      4.08 o 
  10   7   4       44.28       42.91      3.15 o 
 -11   8   4        2.35        5.30      2.07 o 
 -10   8   4      323.65      318.84     13.37 o 
  -9   8   4      151.00      165.64      9.44 o 
  -8   8   4     1866.46     1883.16     29.64 o 
  -7   8   4        5.36       12.55      4.00 o 
  -6   8   4      156.53      135.19      5.55 o 
  -5   8   4      663.60      682.16      5.80 o 
  -4   8   4      400.29      450.18     10.74 o 
  -3   8   4       15.82       25.05      4.16 o 
  -2   8   4     1808.26     1833.19     14.95 o 
  -1   8   4      260.45      344.96      5.73 o 
   0   8   4      139.35      127.34      4.68 o 
   1   8   4      386.62      455.16      6.73 o 
   2   8   4      138.86      116.78      4.15 o 
   3   8   4       97.78       69.40      2.77 o 
   4   8   4      498.31      466.74      6.91 o 
   5   8   4      162.01      166.28      5.49 o 
   6   8   4        9.22        8.54      2.16 o 
   7   8   4      114.40      106.59      5.57 o 
   8   8   4      684.21      724.64     11.46 o 
   9   8   4        6.58        8.19      3.61 o 
  10   8   4       63.96       62.93      6.19 o 
 -11   9   4        0.12        4.33      2.03 o 
 -10   9   4      185.81      216.86     11.79 o 
  -9   9   4      369.97      378.88     14.41 o 
  -8   9   4      535.49      540.12     15.44 o 
  -7   9   4      989.92      969.01     15.24 o 
  -6   9   4      163.54      169.87      6.37 o 
  -5   9   4        4.79        5.36      0.97 o 
  -4   9   4     1080.87     1068.83     13.33 o 
  -3   9   4      124.57      126.77      3.62 o 
  -2   9   4      739.70      731.80     10.90 o 
  -1   9   4     1371.83     1326.67     32.39 o 
   0   9   4     4493.37     4653.98     49.11 o 
   1   9   4     2721.85     2705.33     23.28 o 
   2   9   4       51.77       49.43      2.57 o 
   3   9   4     2894.21     3000.64     32.61 o 
   4   9   4     1689.49     1685.30     16.04 o 
   5   9   4      312.85      303.39      6.46 o 
   6   9   4      385.78      381.77     12.53 o 
   7   9   4      195.06      165.46      5.73 o 
   8   9   4      717.62      749.72     11.74 o 
   9   9   4        3.23        6.23      1.20 o 
  10   9   4        0.83        1.89      1.18 o 
 -11  10   4      155.49      179.38     13.07 o 
 -10  10   4       36.31       37.94      3.03 o 
  -9  10   4      869.93      867.21     22.45 o 
  -8  10   4      757.95      761.78     14.68 o 
  -7  10   4     1422.48     1306.85     19.35 o 
  -6  10   4      274.11      263.99      5.32 o 
  -5  10   4      397.01      383.44      5.84 o 
  -4  10   4       79.03       64.75      2.88 o 
  -3  10   4       45.93       36.54      2.33 o 
  -2  10   4     1241.90     1192.28     16.55 o 
  -1  10   4      843.03      835.80      9.82 o 
   0  10   4        0.51        5.82      2.09 o 
   1  10   4      221.93      223.36      9.35 o 
   2  10   4      568.49      595.26     10.31 o 
   3  10   4     1298.05     1257.52     12.24 o 
   4  10   4        6.76       17.95      1.38 o 
   5  10   4      199.93      181.17      4.74 o 
   6  10   4      628.73      612.15      8.45 o 
   7  10   4       35.96       32.70      2.68 o 
   8  10   4      419.59      433.47     11.40 o 
   9  10   4       24.64       14.92      1.82 o 
 -10  11   4        0.20       13.90      2.41 o 
  -9  11   4        0.91       19.42      4.11 o 
  -8  11   4        9.70       10.28      2.81 o 
  -7  11   4     1857.46     1863.66     22.63 o 
  -6  11   4        1.49        1.84      1.06 o 
  -5  11   4      881.59      866.21     19.05 o 
  -4  11   4      414.23      458.47      7.23 o 
  -3  11   4     2903.23     2908.98     18.88 o 
  -2  11   4     1313.94     1209.37     15.00 o 
  -1  11   4       27.88       28.28      2.28 o 
   0  11   4     3531.22     3573.56     21.73 o 
   1  11   4      350.57      339.10      6.64 o 
   2  11   4      182.30      151.08      4.51 o 
   3  11   4      107.85      105.57      3.82 o 
   4  11   4     1380.46     1322.74     12.81 o 
   5  11   4        3.97        7.94      1.08 o 
   6  11   4       16.37       17.61      3.51 o 
   7  11   4      300.10      307.51     23.42 o 
   8  11   4      753.72      810.26     12.54 o 
   9  11   4        0.03        2.53      3.48 o 
 -10  12   4       14.72       16.97      2.73 o 
  -9  12   4      113.83       93.68      8.37 o 
  -8  12   4      447.76      453.12     12.28 o 
  -7  12   4        2.94        6.28      1.94 o 
  -6  12   4      454.06      466.48      7.68 o 
  -5  12   4        4.12        8.89      1.40 o 
  -4  12   4      172.01      138.50      4.36 o 
  -3  12   4      335.11      291.76      6.30 o 
  -2  12   4     1115.32     1011.70     12.72 o 
  -1  12   4        6.74        6.95      0.89 o 
   0  12   4        8.06       10.30      1.28 o 
   1  12   4      793.38      842.74     14.89 o 
   2  12   4      336.84      322.47      6.69 o 
   3  12   4        0.36        9.31      1.38 o 
   4  12   4      805.15      762.10     11.59 o 
   5  12   4     1467.04     1423.65     13.69 o 
   6  12   4     1579.08     1655.67     21.40 o 
   7  12   4        0.05        4.27      3.38 o 
   8  12   4      499.36      479.00     19.48 o 
  -9  13   4       63.75       32.24      5.38 o 
  -8  13   4      656.39      675.42     21.52 o 
  -7  13   4     2250.22     2460.03    154.98 o 
  -6  13   4     1480.93     1511.55     20.26 o 
  -5  13   4      258.61      245.53      8.08 o 
  -4  13   4      349.29      323.28      6.82 o 
  -3  13   4      701.52      723.43     10.24 o 
  -2  13   4     2554.81     2571.61     20.23 o 
  -1  13   4      227.04      219.80      5.89 o 
   0  13   4      667.94      663.10     10.07 o 
   1  13   4       42.22       49.93      6.48 o 
   2  13   4      718.66      710.72     13.77 o 
   3  13   4       41.77       51.21      6.82 o 
   4  13   4      487.73      503.44      8.57 o 
   5  13   4       10.06       12.87      1.29 o 
   6  13   4      416.96      405.33      9.62 o 
   7  13   4       48.74       50.28      3.18 o 
   8  13   4       28.44       22.84      3.31 o 
  -9  14   4       28.39       23.59      3.03 o 
  -8  14   4      643.12      657.69     23.39 o 
  -7  14   4      112.30       98.19     13.24 o 
  -6  14   4       11.20       10.17      2.25 o 
  -5  14   4      224.77      210.03      5.62 o 
  -4  14   4       56.62       50.95      3.92 o 
  -3  14   4      179.14      166.28      5.29 o 
  -2  14   4      289.48      280.18      6.80 o 
  -1  14   4      374.23      395.15      8.12 o 
   0  14   4       76.34       73.58      6.13 o 
   1  14   4      139.60      129.11      4.91 o 
   2  14   4        5.34        7.21      1.09 o 
   3  14   4        0.09        3.00      2.64 o 
   4  14   4      152.93      152.52      5.01 o 
   5  14   4     1392.21     1427.96     14.83 o 
   6  14   4      388.80      411.31      7.89 o 
   7  14   4      245.55      270.20      9.96 o 
  -8  15   4      171.80      187.36     12.59 o 
  -7  15   4      140.92      146.32      7.61 o 
  -6  15   4      459.31      465.84      9.99 o 
  -5  15   4      195.20      188.49      5.63 o 
  -4  15   4       43.24       30.00      5.55 o 
  -3  15   4        4.07       12.66      2.49 o 
  -2  15   4      110.35      119.67      4.78 o 
  -1  15   4     1126.63     1172.74     17.18 o 
   0  15   4      453.92      443.01      8.93 o 
   1  15   4      581.27      578.84     10.15 o 
   2  15   4       65.99       72.38      3.81 o 
   3  15   4     1142.77     1140.12     23.77 o 
   4  15   4      474.72      462.93      8.85 o 
   5  15   4      576.77      561.02     16.04 o 
   6  15   4      396.15      400.74     22.10 o 
   7  15   4        9.02        7.28      1.01 o 
  -7  16   4       10.58       12.72      1.81 o 
  -6  16   4        5.11        4.69      1.25 o 
  -5  16   4       27.00       27.12      2.97 o 
  -4  16   4      236.67      232.60      9.02 o 
  -3  16   4        1.17        5.61      1.19 o 
  -2  16   4      694.24      716.13     11.62 o 
  -1  16   4      536.73      541.39     12.37 o 
   0  16   4      248.68      265.02      7.33 o 
   1  16   4        8.92       12.13      1.47 o 
   2  16   4      361.38      373.63      8.59 o 
   3  16   4      571.83      564.56     10.25 o 
   4  16   4       38.48       32.29      4.23 o 
   5  16   4      206.29      203.12      6.18 o 
   6  16   4       14.31       12.18      1.87 o 
  -7  17   4       55.22       25.15      2.04 o 
  -6  17   4      134.15      135.89      9.23 o 
  -5  17   4        3.20        4.49      1.91 o 
  -4  17   4      262.52      278.07      7.60 o 
  -3  17   4       16.04       15.38      3.52 o 
  -2  17   4       10.89       18.80      4.42 o 
  -1  17   4      717.08      734.93     12.27 o 
   0  17   4     1264.89     1296.20     16.30 o 
   1  17   4      391.60      392.26     11.62 o 
   2  17   4      193.85      207.61      6.79 o 
   3  17   4      151.59      180.60      6.33 o 
   4  17   4     1890.44     1976.59     22.94 o 
   5  17   4      109.85       94.10      6.01 o 
  -6  18   4       82.58       90.44      9.71 o 
  -5  18   4      109.10       96.72     12.55 o 
  -4  18   4       22.55       22.31      2.88 o 
  -3  18   4       85.83       91.97      6.58 o 
  -2  18   4      349.70      350.36      8.87 o 
  -1  18   4      763.87      798.91     13.44 o 
   0  18   4        8.53       10.85      2.59 o 
   1  18   4        9.24       13.97      3.17 o 
   2  18   4        0.14       11.84      1.49 o 
   3  18   4      531.44      529.82     18.12 o 
   4  18   4       95.23       65.01      9.37 o 
  -4  19   4       57.25       34.87      4.44 o 
  -3  19   4     1221.47     1252.25     16.95 o 
  -2  19   4        4.18        7.77      2.09 o 
  -1  19   4      461.04      464.54     10.62 o 
   0  19   4      763.12      769.45     13.55 o 
   1  19   4      234.27      243.04      8.27 o 
   2  19   4       44.30       33.78      2.76 o 
   3  19   4       29.24       27.34      4.75 o 
  -1  20   4      143.13       93.23     11.18 o 
 -11   0   5      147.37      140.63      5.96 o 
  -9   0   5     4445.93     4410.69    142.16 o 
  -7   0   5      234.22      263.77      4.77 o 
  -5   0   5      496.90      427.42      5.79 o 
  -3   0   5     4904.76     4979.19     28.28 o 
  -1   0   5     2229.69     2306.73     41.91 o 
   1   0   5     5069.78     5436.26     45.28 o 
   3   0   5      611.60      788.83     15.20 o 
   5   0   5      800.19      908.28     20.88 o 
   7   0   5       78.69       92.99      6.10 o 
   9   0   5       74.10       62.83      5.60 o 
  11   0   5     1263.05     1330.20     18.27 o 
 -12   1   5       62.10       58.85      3.96 o 
 -11   1   5      177.75      159.43      8.45 o 
 -10   1   5      808.79      826.10     12.01 o 
  -9   1   5       24.37       27.27      1.59 o 
  -8   1   5     2629.10     2587.67     21.79 o 
  -7   1   5        0.39        5.33      0.62 o 
  -6   1   5      598.76      597.75      4.80 o 
  -5   1   5      931.61     1148.28      8.35 o 
  -4   1   5      611.17      467.78      4.21 o 
  -3   1   5       73.11       47.72      1.44 o 
  -2   1   5    15882.48    15941.29    113.41 o 
  -1   1   5      737.76      695.88      5.54 o 
   0   1   5     1033.08     1265.26      9.15 o 
   1   1   5     6873.50     6953.47     43.10 o 
   2   1   5     3426.41     2958.10     71.51 o 
   3   1   5     2734.46     2853.64     22.81 o 
   4   1   5     1658.31     1688.45     25.13 o 
   5   1   5      118.01      115.28      4.27 o 
   6   1   5      902.65      861.01     15.46 o 
   7   1   5       23.99       28.60      1.95 o 
   8   1   5       91.15       82.29      4.27 o 
   9   1   5       16.87       13.11      3.12 o 
  10   1   5      218.85      206.99      5.07 o 
  11   1   5        0.05        3.46      1.31 o 
 -12   2   5      283.34      305.12      9.81 o 
 -11   2   5        6.39        3.53      1.34 o 
 -10   2   5     1415.45     1356.04     19.13 o 
  -9   2   5      864.88      833.59     11.51 o 
  -8   2   5      213.36      179.48      5.37 o 
  -7   2   5     1029.46     1048.14     11.90 o 
  -6   2   5      974.59      996.16      7.54 o 
  -5   2   5       10.41       10.34      1.19 o 
  -4   2   5      369.71      313.05      3.40 o 
  -3   2   5     8108.85     8402.62     51.38 o 
  -2   2   5     2870.72     2968.59     38.84 o 
  -1   2   5     3227.72     3366.87     29.50 o 
   0   2   5     2350.14     2495.57     33.98 o 
   1   2   5      786.23      766.80      8.95 o 
   2   2   5      240.43      292.86      7.55 o 
   3   2   5      438.64      592.71     11.83 o 
   4   2   5      229.84      186.23      7.01 o 
   5   2   5      233.84      247.57      8.53 o 
   6   2   5      403.28      418.39     11.39 o 
   7   2   5      413.38      397.27     11.56 o 
   8   2   5       62.83       67.48      3.87 o 
   9   2   5      437.35      430.73      8.06 o 
  10   2   5       45.93       40.27      4.17 o 
 -12   3   5        0.05        4.06      1.50 o 
 -11   3   5        3.52        5.80      2.20 o 
 -10   3   5      394.66      383.48     11.30 o 
  -9   3   5      280.32      260.92      9.06 o 
  -8   3   5     2950.34     2895.96     27.41 o 
  -7   3   5      514.74      509.54      8.39 o 
  -6   3   5      137.31      132.15      2.45 o 
  -5   3   5      155.62      149.28      2.82 o 
  -4   3   5     6796.19     6898.44     86.83 o 
  -3   3   5     1035.87      995.11      7.90 o 
  -2   3   5       20.33       30.91      1.69 o 
  -1   3   5     4588.69     4607.66     23.02 o 
   0   3   5      206.49      154.88     12.46 o 
   1   3   5      193.16      173.00      4.40 o 
   2   3   5      948.98      922.16     12.23 o 
   3   3   5      523.13      507.46      7.78 o 
   4   3   5     1587.25     1423.43     23.80 o 
   5   3   5      847.71      802.53     14.78 o 
   6   3   5      290.39      296.74      9.57 o 
   7   3   5      377.84      345.16     10.55 o 
   8   3   5      640.00      657.87     11.45 o 
   9   3   5      249.63      256.88      6.36 o 
  10   3   5     1389.14     1423.02     29.84 o 
 -12   4   5       53.14       56.24      7.04 o 
 -11   4   5      110.17      118.05      7.27 o 
 -10   4   5      185.24      180.40      8.29 o 
  -9   4   5       85.28       74.34      5.42 o 
  -8   4   5      840.39      827.34     12.84 o 
  -7   4   5     1582.74     1604.17     24.15 o 
  -6   4   5      160.58      153.41      4.81 o 
  -5   4   5      449.99      441.45     11.07 o 
  -4   4   5      227.29      216.61      3.58 o 
  -3   4   5     4780.76     4680.39     24.97 o 
  -2   4   5       43.68       32.56      1.88 o 
  -1   4   5     1424.92     1401.34     20.29 o 
   0   4   5        8.70        6.01      4.50 o 
   1   4   5     2185.59     2175.47     18.69 o 
   2   4   5       27.17       38.43      2.23 o 
   3   4   5      482.72      423.42     11.34 o 
   4   4   5      280.95      266.51      8.42 o 
   5   4   5       14.07       25.81      1.98 o 
   6   4   5       30.01       51.69      3.98 o 
   7   4   5      297.44      289.91      9.66 o 
   8   4   5        3.05        2.78      2.40 o 
   9   4   5     1285.15     1351.19     16.90 o 
  10   4   5        0.00        5.08      1.01 o 
 -12   5   5        3.66        5.11      1.57 o 
 -11   5   5        0.13        6.46      2.41 o 
 -10   5   5      473.84      450.88     13.60 o 
  -9   5   5       22.30       30.11      2.53 o 
  -8   5   5      562.78      575.61     10.35 o 
  -7   5   5      794.42      808.26     28.31 o 
  -6   5   5       59.37       62.60      3.33 o 
  -5   5   5     1356.14     1245.42     11.43 o 
  -4   5   5     6182.80     6143.79    115.94 o 
  -3   5   5      278.69      243.62      7.76 o 
  -2   5   5      663.66      718.28     17.77 o 
  -1   5   5      491.29      447.82      7.40 o 
   0   5   5      438.22      410.80     14.94 o 
   1   5   5      327.24      294.41      5.96 o 
   2   5   5     2120.18     2171.09     19.04 o 
   3   5   5       21.81       19.28      5.40 o 
   4   5   5      693.46      635.23     16.07 o 
   5   5   5      294.30      270.13      8.88 o 
   6   5   5      486.43      473.69     11.87 o 
   7   5   5       49.93       39.85      2.77 o 
   8   5   5      422.11      437.13      9.48 o 
   9   5   5      341.32      361.63      8.91 o 
  10   5   5      429.08      442.60     10.21 o 
 -12   6   5      437.32      491.46     16.06 o 
 -11   6   5       71.24       62.54      5.87 o 
 -10   6   5      183.80      171.26      9.17 o 
  -9   6   5     1646.46     1658.91     52.73 o 
  -8   6   5     1758.93     1776.14     19.66 o 
  -7   6   5       83.05       87.63      4.36 o 
  -6   6   5      432.99      386.38     14.13 o 
  -5   6   5       15.35       20.32      1.23 o 
  -4   6   5     2905.79     3015.44     23.51 o 
  -3   6   5     5255.42     5401.96     37.48 o 
  -2   6   5      618.50      596.50     13.68 o 
  -1   6   5       17.08       23.60      1.29 o 
   0   6   5      316.17      303.60      6.37 o 
   1   6   5      503.87      414.48      7.98 o 
   2   6   5      343.00      362.69      6.95 o 
   3   6   5     1776.94     1844.48     20.64 o 
   4   6   5       16.23       39.00      1.83 o 
   5   6   5      211.57      215.85      8.06 o 
   6   6   5      118.94      100.64      4.58 o 
   7   6   5      397.00      382.03     16.13 o 
   8   6   5      609.84      602.57     11.10 o 
   9   6   5        3.29        5.43      1.33 o 
  10   6   5       11.52        8.78      1.62 o 
 -12   7   5       60.23       42.95      5.82 o 
 -11   7   5       22.35       20.05      3.24 o 
 -10   7   5      345.17      358.80     13.66 o 
  -9   7   5       99.56       99.97      9.22 o 
  -8   7   5      816.32      838.49     17.96 o 
  -7   7   5       68.58       57.54      4.18 o 
  -6   7   5       34.43       45.79      4.77 o 
  -5   7   5      288.87      292.94      3.30 o 
  -4   7   5      195.06      157.60      2.87 o 
  -3   7   5      585.56      634.34     10.02 o 
  -2   7   5     4962.89     5164.21    136.90 o 
  -1   7   5      940.14      966.66     28.47 o 
   0   7   5      271.44      266.36      6.26 o 
   1   7   5       14.73        9.06      0.97 o 
   2   7   5     3936.14     3897.52     36.90 o 
   3   7   5      470.88      516.19      8.58 o 
   4   7   5      814.50      779.87     18.80 o 
   5   7   5      441.30      413.30      6.85 o 
   6   7   5      598.67      609.63     19.28 o 
   7   7   5       43.16       49.75      3.24 o 
   8   7   5        2.57        6.10      1.08 o 
   9   7   5      552.63      576.40     18.25 o 
  10   7   5       41.30       34.97      3.51 o 
 -11   8   5      387.72      403.72     15.39 o 
 -10   8   5      411.57      445.38     15.70 o 
  -9   8   5     3360.98     3412.01     37.76 o 
  -8   8   5       81.19       72.91      4.48 o 
  -7   8   5      418.46      413.45     10.67 o 
  -6   8   5       25.17       29.60      3.02 o 
  -5   8   5      964.94      998.00      6.90 o 
  -4   8   5      108.56      100.97      3.06 o 
  -3   8   5      721.05      707.16      8.15 o 
  -2   8   5        1.33        9.19      2.63 o 
  -1   8   5      230.34      218.73      8.02 o 
   0   8   5      155.01      167.68      7.52 o 
   1   8   5      199.56      196.06      5.58 o 
   2   8   5      394.60      422.01      6.81 o 
   3   8   5      175.08      187.99      4.67 o 
   4   8   5       20.12       25.96      1.77 o 
   5   8   5      102.90      121.86      3.91 o 
   6   8   5       98.21       98.91      4.75 o 
   7   8   5       28.92       25.10      3.51 o 
   8   8   5      816.87      847.98     13.47 o 
   9   8   5       15.75       12.96      3.52 o 
  10   8   5        0.06        7.30      2.79 o 
 -11   9   5       58.63       38.51      4.58 o 
 -10   9   5      126.20      122.19      9.03 o 
  -9   9   5        8.95       13.57      1.38 o 
  -8   9   5      171.61      171.85      6.93 o 
  -7   9   5       98.34       86.14      5.09 o 
  -6   9   5      421.86      415.77     16.96 o 
  -5   9   5      252.22      268.70      4.03 o 
  -4   9   5     1279.50     1244.51     18.53 o 
  -3   9   5      465.02      418.85      6.69 o 
  -2   9   5     1078.36     1024.10     10.39 o 
  -1   9   5     1888.24     1752.99     17.37 o 
   0   9   5      700.42      710.48     10.20 o 
   1   9   5      341.07      345.82      6.37 o 
   2   9   5     3937.07     3929.87     23.56 o 
   3   9   5     2459.96     2550.95     28.12 o 
   4   9   5      981.49      963.99     11.91 o 
   5   9   5      269.10      260.05      5.79 o 
   6   9   5      673.46      706.83     12.20 o 
   7   9   5       61.69       60.01      4.01 o 
   8   9   5       41.08       28.23      5.96 o 
   9   9   5       39.45       29.63      3.42 o 
 -11  10   5      182.89      191.98     11.85 o 
 -10  10   5      590.94      638.30     20.32 o 
  -9  10   5      673.69      720.16     21.60 o 
  -8  10   5       78.81       74.69      3.88 o 
  -7  10   5      333.82      240.38     12.39 o 
  -6  10   5       40.23       33.87      1.94 o 
  -5  10   5        0.29        4.72      1.41 o 
  -4  10   5      130.23      106.41      3.52 o 
  -3  10   5     2621.33     2614.71     41.48 o 
  -2  10   5       16.40       22.99      1.77 o 
  -1  10   5      406.18      384.42      7.33 o 
   0  10   5      550.89      560.00      8.34 o 
   1  10   5      546.81      540.26      8.24 o 
   2  10   5      925.23      928.13     10.94 o 
   3  10   5      264.25      238.99      6.02 o 
   4  10   5        3.02        7.78      0.87 o 
   5  10   5       32.75       35.48      5.13 o 
   6  10   5        3.17        9.87      1.16 o 
   7  10   5      462.79      449.93     10.04 o 
   8  10   5        0.51        6.10      1.72 o 
   9  10   5       70.47       63.73      3.64 o 
 -10  11   5       16.44       15.86      2.80 o 
  -9  11   5        2.58        6.57      1.41 o 
  -8  11   5     1327.44     1349.02     23.54 o 
  -7  11   5       33.76       41.36     11.84 o 
  -6  11   5      483.29      441.06      6.43 o 
  -5  11   5        2.47        4.40      0.99 o 
  -4  11   5     2062.25     2092.68     19.12 o 
  -3  11   5      350.40      274.51      6.58 o 
  -2  11   5       27.70       31.91      5.28 o 
  -1  11   5      352.80      344.79      6.82 o 
   0  11   5     1131.93     1126.02     12.37 o 
   1  11   5      474.51      452.51      7.92 o 
   2  11   5      840.83      891.34     12.10 o 
   3  11   5      996.70      940.19     17.90 o 
   4  11   5       85.65       72.78      3.68 o 
   5  11   5      148.07      153.51      4.77 o 
   6  11   5      461.50      441.67     14.40 o 
   7  11   5      217.16      229.77     12.64 o 
   8  11   5     1096.89     1087.35     29.77 o 
 -10  12   5      114.51       82.57      8.84 o 
  -9  12   5        0.89        6.48      1.74 o 
  -8  12   5       33.49       37.28      4.99 o 
  -7  12   5      948.28      935.41     21.47 o 
  -6  12   5        7.07        7.53      1.01 o 
  -5  12   5      184.14      159.33      7.95 o 
  -4  12   5      409.92      338.58      6.73 o 
  -3  12   5     3027.36     3072.09     25.93 o 
  -2  12   5      624.04      588.21      9.08 o 
  -1  12   5      388.44      367.83      7.35 o 
   0  12   5      420.96      404.18      7.77 o 
   1  12   5     1370.72     1393.30     18.25 o 
   2  12   5     1168.52     1194.07     13.57 o 
   3  12   5      122.44      123.90      4.48 o 
   4  12   5      515.92      513.68      9.80 o 
   5  12   5      139.80      154.96      5.05 o 
   6  12   5        0.18        6.21      2.12 o 
   7  12   5     1035.90     1070.67     40.91 o 
   8  12   5      250.82      239.70      9.33 o 
  -9  13   5      319.67      355.01     16.69 o 
  -8  13   5      410.66      395.93     41.56 o 
  -7  13   5      313.78      374.61     11.27 o 
  -6  13   5        5.64        4.86      2.18 o 
  -5  13   5      339.38      362.22      7.11 o 
  -4  13   5      434.68      504.47      9.46 o 
  -3  13   5      336.42      335.25      7.15 o 
  -2  13   5       91.37      106.63      4.26 o 
  -1  13   5      390.91      393.80      7.91 o 
   0  13   5      235.04      232.87      7.01 o 
   1  13   5      366.40      361.71      7.68 o 
   2  13   5       37.42       44.35      3.03 o 
   3  13   5      205.16      181.85      5.50 o 
   4  13   5       39.17       48.34      2.64 o 
   5  13   5      806.27      789.49     11.04 o 
   6  13   5        1.29        7.62      2.08 o 
   7  13   5       58.29       50.60      9.83 o 
   8  13   5        8.89       10.20      1.57 o 
  -9  14   5      289.59      255.46     14.43 o 
  -8  14   5      616.13      656.11     19.95 o 
  -7  14   5       31.47       32.18      4.80 o 
  -6  14   5      249.68      275.54      6.03 o 
  -5  14   5      324.91      309.39      6.88 o 
  -4  14   5       76.04       73.39      3.63 o 
  -3  14   5      449.96      422.78      8.98 o 
  -2  14   5     1963.21     1936.79     19.18 o 
  -1  14   5      103.64       95.89      8.09 o 
   0  14   5       16.70       20.08      1.86 o 
   1  14   5      646.11      681.50     11.08 o 
   2  14   5       45.74       51.51      2.79 o 
   3  14   5      776.47      746.58     15.14 o 
   4  14   5      295.48      301.02      7.19 o 
   5  14   5      174.63      159.83      5.32 o 
   6  14   5       45.11       46.29      7.88 o 
   7  14   5      193.45      174.00     31.26 o 
  -8  15   5      316.40      311.82     11.36 o 
  -7  15   5      220.96      228.70      9.71 o 
  -6  15   5       48.06       43.03      2.59 o 
  -5  15   5      742.13      712.56     24.14 o 
  -4  15   5       38.55       35.02      2.10 o 
  -3  15   5     1063.90      983.99     13.05 o 
  -2  15   5     1008.04     1017.99     21.96 o 
  -1  15   5       36.77       37.68      5.64 o 
   0  15   5      825.97      873.42     12.70 o 
   1  15   5       13.62       19.73      1.80 o 
   2  15   5     2085.68     2167.22     19.73 o 
   3  15   5      171.52      180.95      6.68 o 
   4  15   5      172.24      186.34      8.10 o 
   5  15   5      470.93      498.72     12.05 o 
   6  15   5      158.16      170.10      5.71 o 
  -7  16   5        0.97        2.18      2.84 o 
  -6  16   5        5.58       11.01      3.21 o 
  -5  16   5      876.37      960.13     41.75 o 
  -4  16   5      153.07      160.91      5.71 o 
  -3  16   5      128.11      110.84      4.83 o 
  -2  16   5       44.15       58.90      4.39 o 
  -1  16   5       28.75       24.58      1.89 o 
   0  16   5       79.02       79.32      6.46 o 
   1  16   5      613.09      599.58     10.84 o 
   2  16   5       51.90       52.28      4.64 o 
   3  16   5       45.36       41.16      6.18 o 
   4  16   5      255.99      244.73      8.90 o 
   5  16   5        7.48        8.78      1.83 o 
   6  16   5      188.48      186.42      6.74 o 
  -6  17   5       23.27       12.93      3.50 o 
  -5  17   5       14.64       19.87      1.70 o 
  -4  17   5      139.04      127.21      5.34 o 
  -3  17   5      216.64      213.40     10.21 o 
  -2  17   5      279.15      291.26     10.22 o 
  -1  17   5      843.91      847.17     13.38 o 
   0  17   5       76.53       64.53      6.85 o 
   1  17   5      360.56      353.47     12.38 o 
   2  17   5      102.06       84.68      4.47 o 
   3  17   5     1482.51     1466.88     25.46 o 
   4  17   5      176.04      173.82      6.15 o 
   5  17   5      124.88      120.16      8.25 o 
  -5  18   5       25.05       20.33      1.79 o 
  -4  18   5        6.37       10.35      1.60 o 
  -3  18   5      620.90      636.26     12.87 o 
  -2  18   5       56.48       45.78      3.08 o 
  -1  18   5        0.06        9.27      2.92 o 
   0  18   5      162.46      183.67      6.83 o 
   1  18   5      150.73      137.74      5.94 o 
   2  18   5        8.02       15.13      1.77 o 
   3  18   5       94.15       71.39      7.09 o 
  -4  19   5      629.78      682.50     18.98 o 
  -3  19   5        2.54        3.84      2.45 o 
  -2  19   5      143.80      142.73     17.99 o 
  -1  19   5      105.62       81.19      5.23 o 
   0  19   5        5.06        7.55      1.40 o 
   1  19   5       24.35       20.25      1.97 o 
   2  19   5       10.90       10.54      1.57 o 
 -12   0   6      752.35      701.72     12.95 o 
 -10   0   6     1935.40     1946.10     18.78 o 
  -8   0   6      653.15      583.45      7.51 o 
  -6   0   6      605.94      524.67      6.95 o 
  -4   0   6       17.10        6.02      2.82 o 
  -2   0   6     4992.63     5560.90     32.50 o 
   0   0   6     5560.38     6015.10     49.39 o 
   2   0   6     3291.73     3193.50     35.33 o 
   4   0   6       28.61       43.42      3.14 o 
   6   0   6      955.97     1041.40     20.23 o 
   8   0   6      493.87      455.00     14.02 o 
  10   0   6       15.62       11.78      1.66 o 
 -12   1   6       29.12       27.41      2.85 o 
 -11   1   6      116.13      100.44      6.74 o 
 -10   1   6      115.29      111.94      3.86 o 
  -9   1   6      504.83      518.17      5.76 o 
  -8   1   6        3.87        6.46      0.54 o 
  -7   1   6       26.27       29.58      1.24 o 
  -6   1   6      212.83      207.31      3.10 o 
  -5   1   6      994.19      981.81      8.17 o 
  -4   1   6      555.78      527.51      4.88 o 
  -3   1   6      434.26      434.49      4.56 o 
  -2   1   6       14.01       32.92      1.39 o 
  -1   1   6       14.01       26.00      1.96 o 
   0   1   6      299.21      261.57      4.40 o 
   1   1   6     8360.76     8045.28     67.75 o 
   2   1   6     1150.84     1247.09     40.91 o 
   3   1   6       96.80       76.98      3.50 o 
   4   1   6       38.12       35.88      1.85 o 
   5   1   6     1563.18     1560.26     17.98 o 
   6   1   6      509.70      531.14      9.88 o 
   7   1   6      295.36      295.13      8.24 o 
   8   1   6      276.49      252.91     12.75 o 
   9   1   6      111.30      115.88      5.47 o 
  10   1   6      164.72      150.47      4.65 o 
 -12   2   6       52.27       55.27      4.51 o 
 -11   2   6      362.62      352.78     10.09 o 
 -10   2   6       35.54       37.70      3.51 o 
  -9   2   6      313.01      320.56     12.07 o 
  -8   2   6       15.93       20.27      0.95 o 
  -7   2   6      331.11      329.86      4.73 o 
  -6   2   6      596.41      563.99      4.90 o 
  -5   2   6       92.94       53.84      1.64 o 
  -4   2   6     2325.90     2247.83     12.52 o 
  -3   2   6      317.64      270.62      3.59 o 
  -2   2   6        0.34        5.49      0.56 o 
  -1   2   6      713.34      709.57      7.20 o 
   0   2   6      314.72      261.51      4.90 o 
   1   2   6      122.47      117.50      3.18 o 
   2   2   6     1017.34      976.28     19.12 o 
   3   2   6        0.64        5.09      4.22 o 
   4   2   6       32.72       39.99      7.87 o 
   5   2   6       10.12       14.15      1.91 o 
   6   2   6     1286.30     1322.63     23.44 o 
   7   2   6       33.78       38.09      3.53 o 
   8   2   6        2.26        6.83      1.83 o 
   9   2   6      154.46      148.44      5.14 o 
  10   2   6       23.21       21.68      5.04 o 
 -12   3   6       76.49       87.22      9.31 o 
 -11   3   6      170.37      172.79      7.98 o 
 -10   3   6       98.33       85.64      5.60 o 
  -9   3   6      432.17      458.38      9.65 o 
  -8   3   6      101.04       89.98      3.91 o 
  -7   3   6      426.55      394.34      4.59 o 
  -6   3   6      337.59      347.31      5.44 o 
  -5   3   6     6350.80     6475.99    103.11 o 
  -4   3   6      133.23      133.64      3.11 o 
  -3   3   6      458.49      555.60      6.24 o 
  -2   3   6      378.69      331.94      4.88 o 
  -1   3   6        3.56        5.02      3.78 o 
   0   3   6      350.13      300.61      4.86 o 
   1   3   6      658.88      591.62      8.56 o 
   2   3   6      792.10      782.43     16.63 o 
   3   3   6     1610.90     1505.34     25.66 o 
   4   3   6      213.70      201.70      7.81 o 
   5   3   6      133.67      160.98      7.26 o 
   6   3   6        7.39       18.02      2.36 o 
   7   3   6      611.90      622.35     11.73 o 
   8   3   6       65.23       59.11      3.90 o 
   9   3   6      803.39      846.54     41.57 o 
  10   3   6       93.71       82.83      8.48 o 
 -12   4   6       25.57       25.05      4.14 o 
 -11   4   6      106.44       91.98      6.41 o 
 -10   4   6        6.15       11.20      2.31 o 
  -9   4   6        0.58        2.69      1.19 o 
  -8   4   6       25.91       31.15      6.28 o 
  -7   4   6      648.44      624.65     11.84 o 
  -6   4   6       32.77       46.52      4.01 o 
  -5   4   6      500.57      434.75      5.34 o 
  -4   4   6     8250.10     8614.19     78.05 o 
  -3   4   6      552.98      544.06      8.83 o 
  -2   4   6     1427.17     1493.31     20.54 o 
  -1   4   6      143.46      178.27      4.35 o 
   0   4   6     5612.16     5377.24    109.13 o 
   1   4   6      729.90      766.86     11.07 o 
   2   4   6      230.92      223.48      5.57 o 
   3   4   6       27.85       30.62      4.75 o 
   4   4   6      303.52      325.43     10.02 o 
   5   4   6      918.80      886.16     18.47 o 
   6   4   6     2110.15     2046.32     27.54 o 
   7   4   6       52.41       55.64      3.38 o 
   8   4   6      686.81      673.44     22.87 o 
   9   4   6        5.36        8.08      1.18 o 
  10   4   6       19.80       14.11      1.62 o 
 -12   5   6       50.30       36.25      5.16 o 
 -11   5   6       28.34       25.35      3.34 o 
 -10   5   6       30.87       33.34      3.40 o 
  -9   5   6       57.78       54.67      3.67 o 
  -8   5   6      167.50      160.12      5.70 o 
  -7   5   6      458.20      425.81      8.76 o 
  -6   5   6      113.63      102.77      2.30 o 
  -4   5   6      171.65      170.20      3.96 o 
  -3   5   6     1217.34     1256.31     11.81 o 
  -2   5   6     2119.74     2205.13     16.50 o 
  -1   5   6     1737.31     1757.11     44.77 o 
   0   5   6     1664.92     1642.29     28.32 o 
   1   5   6      557.32      503.26      8.31 o 
   2   5   6      614.19      666.13      9.78 o 
   3   5   6     1268.82     1292.78     14.25 o 
   4   5   6     1334.16     1363.83     16.99 o 
   5   5   6      187.70      181.23      7.86 o 
   6   5   6        9.17        8.84      1.32 o 
   7   5   6      934.01      916.92     18.04 o 
   8   5   6      197.20      212.50      7.44 o 
   9   5   6      563.54      579.53     11.84 o 
  10   5   6      159.89      169.20      5.79 o 
 -12   6   6      170.16      127.94     10.00 o 
 -11   6   6       18.33       18.14      1.71 o 
 -10   6   6      642.03      654.10     17.19 o 
  -9   6   6      200.39      189.78      6.60 o 
  -8   6   6        0.52        7.10      3.60 o 
  -7   6   6        2.64        8.05      2.02 o 
  -6   6   6      248.95      226.28      6.62 o 
  -5   6   6     3672.59     3632.63     30.35 o 
  -4   6   6     4982.03     5063.14     77.75 o 
  -3   6   6     2431.98     2507.09     21.04 o 
  -2   6   6      455.81      508.57      8.89 o 
  -1   6   6        1.95       21.21      1.80 o 
   0   6   6     1183.08     1131.48     14.61 o 
   1   6   6       14.25       25.61      2.15 o 
   2   6   6     1025.97      988.88     12.09 o 
   3   6   6      212.21      215.44      5.84 o 
   4   6   6       69.69       69.30      4.34 o 
   5   6   6       10.21       10.48      1.41 o 
   6   6   6      706.92      702.24     15.54 o 
   7   6   6      868.60      898.78     15.04 o 
   8   6   6        9.58        7.48      1.24 o 
   9   6   6        4.43        7.05      2.76 o 
  10   6   6       89.33       85.14      7.36 o 
 -12   7   6       26.17       18.30      2.87 o 
 -11   7   6       40.44       34.15      3.79 o 
 -10   7   6       52.07       55.91      4.20 o 
  -9   7   6      816.06      843.73     14.16 o 
  -8   7   6      220.33      204.75      9.16 o 
  -7   7   6        3.12        3.29      3.40 o 
  -6   7   6     2426.76     2405.82     10.79 o 
  -5   7   6     2286.22     2326.96     26.93 o 
  -4   7   6       83.25       72.10      2.65 o 
  -3   7   6       45.15       31.50      2.10 o 
  -2   7   6      116.16       96.28      4.31 o 
  -1   7   6      346.93      398.59      9.05 o 
   0   7   6       20.41       35.00      4.95 o 
   1   7   6     5050.54     4946.84     55.67 o 
   2   7   6      123.52      111.42      4.41 o 
   3   7   6       43.18       38.63      2.26 o 
   4   7   6       53.02       51.02      7.62 o 
   5   7   6      764.96      745.84     16.47 o 
   6   7   6       50.54       43.85      3.50 o 
   7   7   6        6.63       11.24      1.11 o 
   8   7   6      891.56      881.59     14.34 o 
   9   7   6      121.57      121.47      5.86 o 
 -11   8   6       56.63       47.34      4.38 o 
 -10   8   6     2181.45     2187.17     24.30 o 
  -9   8   6      156.79      150.08      8.21 o 
  -8   8   6       42.60       42.59      7.10 o 
  -7   8   6      529.98      533.42     11.17 o 
  -6   8   6      591.56      616.46      8.47 o 
  -5   8   6       65.57       65.29      2.18 o 
  -4   8   6     1304.41     1310.29     19.77 o 
  -3   8   6      465.53      486.41     20.07 o 
  -2   8   6      192.86      159.11      8.89 o 
  -1   8   6      171.47      186.94      5.75 o 
   0   8   6      404.68      428.19      9.75 o 
   1   8   6      225.97      269.84      6.84 o 
   2   8   6      659.00      616.67     10.17 o 
   3   8   6       30.99       36.57      5.84 o 
   4   8   6       95.21       90.68      3.83 o 
   5   8   6      890.43      881.52     10.76 o 
   6   8   6      363.56      370.20     12.32 o 
   7   8   6      353.04      368.78     14.12 o 
   8   8   6       36.85       34.17      4.03 o 
   9   8   6       42.50       39.58      8.10 o 
 -11   9   6        0.54       13.19      3.29 o 
 -10   9   6      160.32      155.30      7.04 o 
  -9   9   6      448.23      475.16     11.75 o 
  -8   9   6        2.46        7.77      1.65 o 
  -7   9   6        1.36        6.57      1.32 o 
  -6   9   6       70.69       77.67      3.67 o 
  -5   9   6     1599.45     1554.18     12.11 o 
  -4   9   6      165.23      155.90      9.52 o 
  -3   9   6      645.27      630.49      8.37 o 
  -2   9   6      605.29      564.86      8.53 o 
  -1   9   6        3.89        7.09      2.52 o 
   0   9   6      576.63      531.57     21.46 o 
   1   9   6     2887.28     2894.88     34.99 o 
   2   9   6      596.09      655.54     10.86 o 
   3   9   6      402.45      407.60      7.40 o 
   4   9   6        2.16        3.82      2.00 o 
   5   9   6      763.73      808.17     11.09 o 
   6   9   6      103.64      106.89      4.90 o 
   7   9   6      608.48      596.47     12.14 o 
   8   9   6       13.68       14.46      4.90 o 
   9   9   6       82.57       63.89      7.29 o 
 -11  10   6      567.10      538.64     19.00 o 
 -10  10   6       69.18       41.45      4.96 o 
  -9  10   6      219.87      238.54      8.80 o 
  -8  10   6       17.99       20.43      2.55 o 
  -7  10   6      732.21      721.48     27.73 o 
  -6  10   6      132.18      144.78      2.66 o 
  -5  10   6      403.76      386.01      5.13 o 
  -4  10   6     1787.96     1710.44     58.91 o 
  -3  10   6        4.92       12.37      2.52 o 
  -2  10   6      188.71      189.06      4.96 o 
  -1  10   6       12.17       11.94      2.00 o 
   0  10   6     1700.38     1666.95     16.85 o 
   1  10   6       38.65       60.79      5.70 o 
   2  10   6      776.94      768.66     10.95 o 
   3  10   6     1578.33     1595.87     15.36 o 
   4  10   6       48.95       48.48      2.49 o 
   5  10   6       70.38       62.44      3.95 o 
   6  10   6      699.34      763.60     13.82 o 
   7  10   6        9.94       17.26      2.25 o 
   8  10   6       20.18       22.02      7.47 o 
 -10  11   6      127.88      137.84     10.19 o 
  -9  11   6      379.74      375.24     11.20 o 
  -8  11   6        0.83        6.17      2.08 o 
  -7  11   6       41.84       43.12      3.31 o 
  -6  11   6      153.32      173.68      3.81 o 
  -5  11   6      674.90      707.71     22.56 o 
  -4  11   6      117.54       98.78      3.70 o 
  -3  11   6        3.19        6.18      1.14 o 
  -2  11   6       52.82       57.27      6.10 o 
  -1  11   6      795.11      803.17     11.43 o 
   0  11   6     1076.75     1096.83     13.71 o 
   1  11   6      730.03      731.77     14.15 o 
   2  11   6      395.26      399.63      7.80 o 
   3  11   6      424.76      428.19     10.20 o 
   4  11   6      206.22      223.80      6.24 o 
   5  11   6       28.38       19.58      3.47 o 
   6  11   6      189.05      188.65      5.59 o 
   7  11   6      552.41      546.51     17.40 o 
   8  11   6      167.80      152.33     30.35 o 
 -10  12   6        3.45        5.66      2.65 o 
  -9  12   6        7.62       12.24      2.13 o 
  -8  12   6       75.77       64.31      7.28 o 
  -7  12   6        2.11        6.17      1.37 o 
  -6  12   6      138.43      118.19      2.83 o 
  -5  12   6       51.46       70.58      7.48 o 
  -4  12   6     1886.01     2040.66     16.68 o 
  -3  12   6       14.83       24.39      3.97 o 
  -2  12   6      202.65      187.20      5.46 o 
  -1  12   6      623.36      638.58     11.92 o 
   0  12   6     1972.78     1968.82     33.11 o 
   1  12   6       22.08       31.11      2.20 o 
   2  12   6      505.83      523.88      9.17 o 
   3  12   6        1.33        6.06      3.36 o 
   4  12   6      234.72      228.85      8.58 o 
   5  12   6       25.97       24.15      1.53 o 
   6  12   6      724.44      768.71     11.12 o 
   7  12   6      249.84      244.83     31.34 o 
   8  12   6       76.82       64.82      8.14 o 
  -9  13   6       33.44       23.88      9.63 o 
  -8  13   6       36.99       36.75      3.86 o 
  -7  13   6       71.29       59.71      8.78 o 
  -6  13   6     1477.50     1509.40     24.11 o 
  -5  13   6     1398.91     1416.26     16.27 o 
  -4  13   6      164.43      155.55      5.05 o 
  -3  13   6      153.12      144.88      4.92 o 
  -2  13   6       10.46       11.48      1.12 o 
  -1  13   6      110.27       98.24      8.38 o 
   0  13   6       97.27       97.23      4.33 o 
   1  13   6      768.43      804.18     12.02 o 
   2  13   6      251.99      260.15      6.75 o 
   3  13   6       65.14       55.12      3.32 o 
   4  13   6      157.22      165.37      5.48 o 
   5  13   6       24.97       24.30      1.70 o 
   6  13   6      107.57      114.39      4.66 o 
   7  13   6      162.50      141.43     10.04 o 
  -9  14   6      207.89      204.99     21.37 o 
  -8  14   6        5.22        8.41      2.24 o 
  -7  14   6       39.94       37.40      3.08 o 
  -6  14   6      227.70      219.81      6.16 o 
  -5  14   6     1280.31     1316.90     14.28 o 
  -4  14   6      568.23      571.22     17.78 o 
  -3  14   6      796.87      760.58     11.27 o 
  -2  14   6        0.78        6.00      1.21 o 
  -1  14   6        6.89        7.19      1.67 o 
   0  14   6      707.57      744.38     11.56 o 
   1  14   6      166.86      173.89      5.88 o 
   2  14   6      195.36      209.45      6.38 o 
   3  14   6       23.44       19.95      3.42 o 
   4  14   6        0.80        9.20      1.42 o 
   5  14   6        1.99       11.01      1.55 o 
   6  14   6      333.55      334.45      7.87 o 
  -8  15   6        3.48        7.90      2.61 o 
  -7  15   6        0.95        1.83      1.47 o 
  -6  15   6      788.33      884.58     25.82 o 
  -5  15   6       89.46       96.83      4.32 o 
  -4  15   6       44.45       38.12      3.16 o 
  -3  15   6      376.68      363.74      8.20 o 
  -2  15   6       40.83       36.39      3.35 o 
  -1  15   6      324.44      314.51      7.81 o 
   0  15   6       32.42       27.15      2.28 o 
   1  15   6     1602.38     1662.01     17.66 o 
   2  15   6      107.83       96.27      4.58 o 
   3  15   6       32.86       36.19      2.39 o 
   4  15   6      206.01      197.60      6.39 o 
   5  15   6      586.23      611.19     11.73 o 
   6  15   6       88.06       74.78     16.76 o 
  -7  16   6      264.93      286.01      5.09 o 
  -6  16   6      431.40      449.78      9.42 o 
  -5  16   6      390.07      360.37      8.31 o 
  -4  16   6       38.09       39.10      6.00 o 
  -3  16   6       56.53       37.07      5.26 o 
  -2  16   6      420.04      412.90     13.02 o 
  -1  16   6      220.10      212.76      6.85 o 
   0  16   6      169.07      176.16      6.24 o 
   1  16   6        1.93       14.80      3.76 o 
   2  16   6       59.48       50.12      5.94 o 
   3  16   6      140.94      138.53      5.64 o 
   4  16   6       18.59       13.59      1.43 o 
   5  16   6        6.62        7.81      1.26 o 
  -6  17   6      353.39      369.33      8.28 o 
  -5  17   6       64.58       42.22      3.72 o 
  -4  17   6      188.63      213.39      6.80 o 
  -3  17   6       76.83       65.67     10.24 o 
  -2  17   6        0.94        6.61      1.08 o 
  -1  17   6      122.79      140.56      5.72 o 
   0  17   6      188.71      183.59      6.60 o 
   1  17   6     1140.40     1142.34     15.68 o 
   2  17   6      412.14      425.82     10.41 o 
   3  17   6      356.02      385.89     19.72 o 
   4  17   6      147.33      153.63      6.91 o 
  -5  18   6      146.57      120.50     11.87 o 
  -4  18   6       68.79       41.73      2.85 o 
  -3  18   6        0.04        4.31      2.02 o 
  -2  18   6       36.05       30.34      5.60 o 
  -1  18   6        1.33        8.27      2.32 o 
   0  18   6      458.30      488.51     11.41 o 
   1  18   6       19.17       23.38      3.40 o 
   2  18   6       22.72       26.45      2.41 o 
   3  18   6       98.33       74.42      9.07 o 
  -3  19   6       37.96       22.56      2.20 o 
  -2  19   6       46.47       34.12      3.07 o 
  -1  19   6      219.00      227.18     13.75 o 
   0  19   6       49.23       38.57      5.72 o 
   1  19   6       83.12       82.71      7.26 o 
 -11   0   7       18.17       20.19      1.72 o 
  -9   0   7      648.28      681.20      9.75 o 
  -7   0   7     1933.13     1923.15     25.50 o 
  -5   0   7       20.78       29.83      3.76 o 
  -3   0   7     1159.81     1454.97     15.54 o 
  -1   0   7     3480.33     3511.06     26.11 o 
   1   0   7    16458.20    16520.31     66.15 o 
   3   0   7      194.81      157.83      7.14 o 
   5   0   7     3981.94     3985.00     52.23 o 
   7   0   7       59.58       46.57      4.49 o 
   9   0   7      497.65      495.35     16.21 o 
 -12   1   7      159.03      172.58      6.39 o 
 -11   1   7        1.17        3.44      0.47 o 
 -10   1   7       41.50       39.90      2.07 o 
  -9   1   7       34.15       31.25      1.47 o 
  -8   1   7     1075.58     1025.29     11.10 o 
  -7   1   7      103.35      103.24      2.43 o 
  -6   1   7     2052.79     1994.85     11.17 o 
  -5   1   7       81.91       85.97      2.42 o 
  -4   1   7       92.17      108.37      2.50 o 
  -3   1   7      275.79      277.85      3.95 o 
  -2   1   7       78.24      134.18      2.86 o 
  -1   1   7     5474.51     5579.96     30.08 o 
   0   1   7     5037.87     4968.02     27.98 o 
   1   1   7     1557.80     1584.43     23.60 o 
   2   1   7      936.88      986.49     23.64 o 
   3   1   7     1741.75     1826.61     44.20 o 
   4   1   7     1537.86     1527.09     16.90 o 
   5   1   7       66.76       91.43      5.06 o 
   6   1   7       23.59       38.61      2.26 o 
   7   1   7       21.36       22.67      9.56 o 
   8   1   7      260.83      258.02      8.05 o 
   9   1   7      150.37      161.18     10.41 o 
  10   1   7      474.16      459.65     13.43 o 
 -12   2   7      111.72      123.96      6.25 o 
 -11   2   7       41.11       31.17      3.31 o 
 -10   2   7      498.32      492.57      8.66 o 
  -9   2   7      286.51      249.79     12.79 o 
  -8   2   7      292.07      260.22      3.51 o 
  -7   2   7      345.27      291.34      3.83 o 
  -6   2   7      468.55      462.06      4.86 o 
  -5   2   7     1295.76     1293.60     12.49 o 
  -4   2   7     1679.05     1628.92     16.80 o 
  -3   2   7      184.87      175.63      3.19 o 
  -2   2   7      677.53      600.00      6.94 o 
  -1   2   7     7102.32     7250.29     37.16 o 
   0   2   7      256.51      241.40      4.72 o 
   1   2   7     1319.79     1322.76     12.90 o 
   2   2   7      193.61      227.79      6.23 o 
   3   2   7      252.61      267.35      9.33 o 
   4   2   7       79.98       94.09     15.77 o 
   5   2   7     2451.30     2366.52     25.83 o 
   6   2   7        1.82        5.24      1.36 o 
   7   2   7       14.01       17.01      1.56 o 
   8   2   7        2.90        8.23      1.29 o 
   9   2   7      898.64      923.62     21.94 o 
  10   2   7       30.33       26.36      3.47 o 
 -12   3   7       32.31       29.99      4.61 o 
 -11   3   7      104.25      123.59      7.04 o 
 -10   3   7       47.05       49.32      3.28 o 
  -9   3   7      108.13       90.35      4.53 o 
  -8   3   7      452.65      390.98     23.50 o 
  -7   3   7      162.19      142.01      3.27 o 
  -6   3   7     4455.69     4671.44     40.52 o 
  -5   3   7       89.86       94.33      2.81 o 
  -4   3   7      144.56      142.89      3.49 o 
  -3   3   7      740.55      845.22      9.31 o 
  -2   3   7     1017.91      989.50     10.86 o 
  -1   3   7      278.56      249.84      4.72 o 
   0   3   7     1331.98     1311.15     18.75 o 
   1   3   7     1903.89     1980.88     15.53 o 
   2   3   7      119.22       95.77      3.23 o 
   3   3   7      423.45      396.94      8.22 o 
   4   3   7       30.16       74.33      4.16 o 
   5   3   7      177.40      194.78      6.33 o 
   6   3   7     2978.65     2958.69     36.19 o 
   7   3   7      150.58      154.61      6.22 o 
   8   3   7      343.63      344.68      9.34 o 
   9   3   7      112.00       94.88      4.44 o 
  10   3   7      435.64      444.13     12.07 o 
 -12   4   7      130.27      150.03      8.14 o 
 -11   4   7        1.33        5.12      1.47 o 
 -10   4   7        2.55        7.12      1.37 o 
  -9   4   7      136.56      124.34      5.06 o 
  -8   4   7        3.20        5.67      0.97 o 
  -7   4   7      465.54      469.70      5.44 o 
  -6   4   7        6.47       13.09      2.22 o 
  -5   4   7     5196.43     5035.13    130.41 o 
  -4   4   7      975.13      990.49      9.03 o 
  -3   4   7      202.62      173.36      3.92 o 
  -2   4   7      116.27      120.29      3.35 o 
  -1   4   7     1704.35     1505.22     22.44 o 
   0   4   7      205.27      225.40      5.11 o 
   1   4   7       88.23       90.86      3.85 o 
   2   4   7      939.88     1029.91     18.45 o 
   3   4   7      261.08      273.66     11.81 o 
   4   4   7        0.01        6.85      1.82 o 
   5   4   7     4483.81     4571.50     44.73 o 
   6   4   7       76.00      107.72      6.30 o 
   7   4   7        1.89        5.38      1.16 o 
   8   4   7       53.48       45.89      3.23 o 
   9   4   7      792.08      860.02     35.22 o 
 -12   5   7       34.83       24.15      4.00 o 
 -11   5   7      277.35      242.58     10.52 o 
 -10   5   7       17.95       18.12      4.77 o 
  -9   5   7       56.33       53.10      6.64 o 
  -8   5   7      281.15      299.83      7.84 o 
  -7   5   7       48.16       41.40      1.93 o 
  -6   5   7     1022.47     1049.22     11.57 o 
  -5   5   7        0.31        4.50      2.35 o 
  -4   5   7      682.98      685.35      7.67 o 
  -3   5   7      474.06      459.49      6.41 o 
  -2   5   7     1587.62     1561.41     21.37 o 
  -1   5   7      213.56      226.64      5.96 o 
   0   5   7      538.64      511.28      8.87 o 
   1   5   7      590.32      565.82      9.29 o 
   2   5   7        6.32        8.74      2.48 o 
   3   5   7        4.59        7.95      1.11 o 
   4   5   7        8.54       17.44      1.70 o 
   5   5   7       99.02       85.83      6.00 o 
   6   5   7     2455.64     2330.20     33.41 o 
   7   5   7      296.69      297.23     11.41 o 
   8   5   7       67.13       58.14      3.91 o 
   9   5   7      454.78      448.86      9.29 o 
 -12   6   7      343.19      338.64     13.18 o 
 -11   6   7      333.25      322.99     12.64 o 
 -10   6   7       10.11       12.68      1.59 o 
  -9   6   7      456.81      450.30     10.27 o 
  -8   6   7       16.49       21.98      1.60 o 
  -7   6   7      246.01      237.41      7.08 o 
  -6   6   7      171.66      147.91      3.40 o 
  -5   6   7      397.99      375.96      5.73 o 
  -4   6   7      668.97      624.94      7.66 o 
  -3   6   7      437.53      488.07      6.91 o 
  -2   6   7     1213.99     1244.20     19.45 o 
  -1   6   7     2379.93     2485.86     26.93 o 
   0   6   7     1280.85     1267.05     20.22 o 
   1   6   7      451.14      391.97      8.08 o 
   2   6   7      226.91      257.82      6.73 o 
   3   6   7       44.28       65.67      8.41 o 
   4   6   7       69.34       79.75      4.08 o 
   5   6   7     1434.33     1395.10     22.58 o 
   6   6   7       84.15       73.23      5.74 o 
   7   6   7       43.93       36.94      8.26 o 
   8   6   7       58.94       64.04      9.22 o 
   9   6   7      305.11      301.65     25.30 o 
 -12   7   7      103.89       68.77      9.09 o 
 -11   7   7       14.03       10.44      2.60 o 
 -10   7   7      106.45      113.64      5.73 o 
  -9   7   7        4.60        5.37      3.51 o 
  -8   7   7      245.33      254.14      8.21 o 
  -7   7   7     1149.56     1176.16     16.39 o 
  -6   7   7        0.50        3.02      1.06 o 
  -5   7   7        0.30        5.84      0.71 o 
  -4   7   7       34.48       35.15      2.08 o 
  -3   7   7       74.74       71.27      2.83 o 
  -2   7   7       20.00       31.96      6.63 o 
  -1   7   7       10.28       25.59      4.48 o 
   0   7   7     4915.34     4947.75     56.15 o 
   1   7   7      596.48      566.45     10.80 o 
   2   7   7     1262.67     1280.27     15.12 o 
   3   7   7        3.75       11.78      2.42 o 
   4   7   7     4455.41     4597.47     30.54 o 
   5   7   7     1262.58     1298.47     22.46 o 
   6   7   7      102.51       95.95      6.68 o 
   7   7   7      180.60      189.83     16.47 o 
   8   7   7       21.45       18.79      3.70 o 
   9   7   7      103.38       75.02     18.85 o 
 -11   8   7      568.58      583.63     18.35 o 
 -10   8   7       31.99       24.70      1.73 o 
  -9   8   7      782.25      786.41     27.99 o 
  -8   8   7        6.02       12.87      1.47 o 
  -7   8   7      892.15      922.36     25.06 o 
  -6   8   7       60.20       59.45      1.93 o 
  -5   8   7      120.90      126.76      2.95 o 
  -4   8   7      269.45      290.21      6.12 o 
  -3   8   7        1.01        3.82      5.19 o 
  -2   8   7       15.47       37.32      2.66 o 
  -1   8   7      425.73      450.54      9.18 o 
   0   8   7      365.21      384.95      8.58 o 
   1   8   7     2458.33     2437.02     22.56 o 
   2   8   7      277.45      272.46      9.91 o 
   3   8   7       21.84       24.82      4.21 o 
   4   8   7      243.22      239.60      8.37 o 
   5   8   7      877.66      933.00     12.30 o 
   6   8   7      158.19      145.62     10.28 o 
   7   8   7      112.76      127.09      6.09 o 
   8   8   7        0.58        5.27      1.37 o 
   9   8   7       11.56        5.04      1.91 o 
 -11   9   7       50.45       29.56      3.64 o 
 -10   9   7       23.66       12.85      1.83 o 
  -9   9   7      158.14      157.66      7.12 o 
  -8   9   7      607.66      614.25     13.00 o 
  -7   9   7     1274.71     1282.89     19.00 o 
  -6   9   7      364.39      378.40      4.52 o 
  -5   9   7      168.95      153.15      4.84 o 
  -4   9   7       26.65       38.46      4.22 o 
  -3   9   7       39.16       52.78      3.18 o 
  -2   9   7        4.01       11.53      3.99 o 
  -1   9   7     1381.85     1320.51     16.35 o 
   0   9   7     3164.48     3216.22    104.95 o 
   1   9   7      308.63      304.64     10.66 o 
   2   9   7      329.10      318.10     10.28 o 
   3   9   7       42.04       61.28      3.12 o 
   4   9   7      933.16      963.37     11.93 o 
   5   9   7      336.88      331.71     15.31 o 
   6   9   7      143.66      143.79      6.39 o 
   7   9   7      158.50      155.16      6.90 o 
   8   9   7       34.53       25.61      6.65 o 
 -11  10   7        4.40        9.83      2.45 o 
 -10  10   7       28.60       29.15      3.22 o 
  -9  10   7      178.41      190.38      8.07 o 
  -8  10   7     1042.39     1067.20     19.38 o 
  -7  10   7        0.37        8.96      3.49 o 
  -6  10   7      779.76      738.96      6.63 o 
  -5  10   7       74.68      103.25      2.89 o 
  -4  10   7      859.18      859.61     11.28 o 
  -3  10   7      287.58      287.62      6.23 o 
  -2  10   7      208.00      177.82      5.00 o 
  -1  10   7     1059.16     1056.38     12.91 o 
   0  10   7       63.24       63.04      4.17 o 
   1  10   7       80.80       72.79      3.47 o 
   2  10   7      485.53      460.73     10.39 o 
   3  10   7      137.30      126.61      4.58 o 
   4  10   7       96.84       90.07      4.49 o 
   5  10   7      792.24      828.97     11.63 o 
   6  10   7       58.92       52.86      8.20 o 
   7  10   7       39.94       32.15      2.81 o 
   8  10   7       89.63       86.56      5.97 o 
 -10  11   7       32.10       19.55      5.85 o 
  -9  11   7        5.56       11.26      4.02 o 
  -8  11   7      298.50      312.53     23.55 o 
  -7  11   7      931.46      935.55     16.62 o 
  -6  11   7     1026.11      996.87     11.97 o 
  -5  11   7        8.66       10.61      1.07 o 
  -4  11   7      206.01      184.70      6.96 o 
  -3  11   7      245.68      235.15      5.89 o 
  -2  11   7       46.91       64.29      4.55 o 
  -1  11   7     2951.64     2948.81     53.68 o 
   0  11   7      286.80      287.06      6.72 o 
   1  11   7        2.33        7.92      1.13 o 
   2  11   7      419.92      416.85     12.91 o 
   3  11   7       33.41       41.49      2.36 o 
   4  11   7      141.00      130.92      5.32 o 
   5  11   7       76.75       70.43      3.59 o 
   6  11   7      918.17      959.43     18.42 o 
   7  11   7      112.69      118.19     14.79 o 
   8  11   7      162.44      186.75     14.13 o 
 -10  12   7      102.55      101.96     10.17 o 
  -9  12   7       12.69        7.01      1.80 o 
  -8  12   7       60.16       66.91     11.14 o 
  -7  12   7      219.55      237.04      9.01 o 
  -6  12   7      329.31      352.75      5.20 o 
  -5  12   7     1678.99     1670.76     17.23 o 
  -4  12   7       27.20       32.44      4.95 o 
  -3  12   7      970.38      949.16     12.00 o 
  -2  12   7      892.84      873.41     11.83 o 
  -1  12   7     1397.60     1356.10     25.06 o 
   0  12   7      391.78      395.23      8.17 o 
   1  12   7       50.46       63.40      2.45 o 
   2  12   7      229.00      216.35      6.33 o 
   3  12   7        4.13        6.20      1.44 o 
   4  12   7      348.66      365.22      8.11 o 
   5  12   7      361.12      371.43      8.46 o 
   6  12   7      411.97      417.12     15.14 o 
   7  12   7        0.88        5.61      2.04 o 
  -9  13   7      102.81       95.99      8.31 o 
  -8  13   7      307.86      288.37     10.42 o 
  -7  13   7     1409.72     1369.99     27.14 o 
  -6  13   7      827.89      817.93     14.46 o 
  -5  13   7       29.03       33.00      2.37 o 
  -4  13   7       68.95       59.25      2.77 o 
  -3  13   7     1892.23     1856.50     18.73 o 
  -2  13   7      347.33      341.72      8.17 o 
  -1  13   7      204.00      184.72      5.80 o 
   0  13   7       81.96       88.11      3.33 o 
   1  13   7      334.97      349.81      8.16 o 
   2  13   7      305.74      298.83      7.71 o 
   3  13   7       94.49       88.04      4.22 o 
   4  13   7        7.01       11.25      4.67 o 
   5  13   7      283.55      294.26      8.47 o 
   6  13   7      330.23      330.21      8.02 o 
   7  13   7      423.67      425.61     14.31 o 
  -9  14   7      140.61      110.24     14.16 o 
  -8  14   7       44.71       29.41      4.42 o 
  -7  14   7       71.87       68.46      6.30 o 
  -6  14   7     1083.15     1066.86     18.88 o 
  -5  14   7      129.85      126.45      5.02 o 
  -4  14   7        6.78       11.03      2.43 o 
  -3  14   7        9.31       14.02      1.48 o 
  -2  14   7      447.90      440.27      8.99 o 
  -1  14   7      288.40      265.02      7.12 o 
   0  14   7      919.77      975.33     13.48 o 
   1  14   7        0.31        5.62      2.22 o 
   2  14   7      163.61      169.99      5.97 o 
   3  14   7       27.01       32.14      3.83 o 
   4  14   7        8.58       10.94      1.51 o 
   5  14   7     1023.88     1056.51     38.80 o 
   6  14   7      418.23      410.59     10.77 o 
  -8  15   7      241.68      249.00     10.33 o 
  -7  15   7      454.15      426.46      8.01 o 
  -6  15   7      292.49      321.11      7.44 o 
  -5  15   7       36.21       28.25      1.73 o 
  -4  15   7       64.47       53.40      3.63 o 
  -3  15   7       80.10       77.54      3.64 o 
  -2  15   7      171.13      177.90      6.06 o 
  -1  15   7      359.98      361.58     15.06 o 
   0  15   7      962.11     1015.16     18.73 o 
   1  15   7      101.02       83.40      3.90 o 
   2  15   7      213.19      226.03      8.15 o 
   3  15   7        8.12        8.34      1.77 o 
   4  15   7     1093.00     1072.80     52.71 o 
   5  15   7      208.24      203.29      7.87 o 
  -7  16   7        9.49        7.15      1.26 o 
  -6  16   7      127.00      135.51      6.69 o 
  -5  16   7      108.23      106.40      4.70 o 
  -4  16   7       13.84       16.19      2.41 o 
  -3  16   7      162.64      160.08      5.88 o 
  -2  16   7      214.96      205.58     10.16 o 
  -1  16   7       19.61       22.88      4.07 o 
   0  16   7       84.74       62.71      5.25 o 
   1  16   7       17.21       19.76      1.85 o 
   2  16   7        0.12        9.75      3.50 o 
   3  16   7        1.00        7.76      2.02 o 
   4  16   7       72.65       53.35      8.78 o 
  -6  17   7       69.13       41.65      7.33 o 
  -5  17   7      132.81      139.05     15.40 o 
  -4  17   7        5.65       10.73      1.38 o 
  -3  17   7      358.90      371.18      9.16 o 
  -2  17   7        0.13        9.20      2.10 o 
  -1  17   7      317.65      316.74      8.60 o 
   0  17   7     1553.81     1618.55     19.01 o 
   1  17   7      290.96      321.49      8.77 o 
   2  17   7       38.63       24.12      2.77 o 
   3  17   7      813.90      879.76     14.64 o 
  -4  18   7       57.95       43.18      2.96 o 
  -3  18   7       73.87       59.10      3.15 o 
  -2  18   7      257.28      255.05      9.71 o 
  -1  18   7      263.00      272.67     19.04 o 
   0  18   7      229.63      233.38      8.72 o 
   1  18   7       36.41       25.43      2.25 o 
   2  18   7      216.82      239.78     10.42 o 
 -12   0   8      330.68      335.86      7.18 o 
 -10   0   8     1020.23     1149.84     65.60 o 
  -8   0   8     1133.64     1165.89     12.34 o 
  -6   0   8      548.48      531.84      9.56 o 
  -4   0   8     2563.19     2821.83     27.95 o 
  -2   0   8     1376.61     1521.93     17.06 o 
   0   0   8      378.75      328.88      7.02 o 
   2   0   8        3.43        6.22      1.74 o 
   4   0   8     3683.77     3359.76     36.62 o 
   6   0   8      437.25      384.28     14.41 o 
   8   0   8      439.16      488.72     16.39 o 
 -12   1   8       24.19       29.32      3.97 o 
 -11   1   8      159.41      150.42      3.54 o 
 -10   1   8       73.30       71.01      2.44 o 
  -9   1   8      736.31      753.45      7.05 o 
  -8   1   8      276.40      258.29      3.99 o 
  -7   1   8      949.83      951.89      7.67 o 
  -6   1   8      301.41      311.67      4.40 o 
  -5   1   8      443.36      428.18      6.57 o 
  -4   1   8      365.82      382.31      6.78 o 
  -3   1   8      571.42      655.68      7.11 o 
  -2   1   8      258.68      270.13      4.30 o 
  -1   1   8     3091.46     3209.20     52.46 o 
   0   1   8      525.09      506.93      7.64 o 
   1   1   8     1478.56     1351.20     16.70 o 
   2   1   8     1545.88     1567.00     19.71 o 
   3   1   8     2135.89     2169.38     42.22 o 
   4   1   8       47.12       53.44      3.35 o 
   5   1   8      254.51      271.00      7.71 o 
   6   1   8      159.53      171.09      6.49 o 
   7   1   8      234.12      234.55      7.81 o 
   8   1   8       22.18       25.72      3.12 o 
   9   1   8      186.76      167.86      7.29 o 
 -12   2   8      128.33      130.61      6.64 o 
 -11   2   8      138.08      125.24      6.61 o 
 -10   2   8      223.44      242.13      8.44 o 
  -8   2   8       53.77       44.76      1.74 o 
  -7   2   8      783.61      766.17      8.67 o 
  -6   2   8      178.42      192.53      3.78 o 
  -5   2   8      947.03      910.07     10.04 o 
  -4   2   8      134.41      149.74      3.16 o 
  -3   2   8      357.28      310.93      4.54 o 
  -2   2   8     5406.50     5407.29     30.37 o 
  -1   2   8     3424.12     3512.53     22.62 o 
   0   2   8      100.51       96.38      3.23 o 
   1   2   8     3156.49     3197.71     43.95 o 
   2   2   8        0.16        6.54      1.24 o 
   3   2   8     1230.72     1238.42     15.39 o 
   4   2   8     3182.47     3048.42     33.96 o 
   5   2   8        3.21        7.03      1.48 o 
   6   2   8       51.45       49.01      3.31 o 
   7   2   8      313.69      314.21      9.06 o 
   8   2   8      523.62      527.08     11.91 o 
   9   2   8       37.88       27.27      5.35 o 
 -12   3   8      852.01      967.80     19.19 o 
 -11   3   8      101.37      107.35      6.50 o 
 -10   3   8       26.92       25.42      2.38 o 
  -9   3   8      566.36      545.06      8.12 o 
  -8   3   8       48.77       48.40      2.36 o 
  -7   3   8        0.01        4.86      1.52 o 
  -6   3   8      189.49      223.55      8.81 o 
  -5   3   8      347.43      361.53      5.74 o 
  -4   3   8      230.71      225.89      5.38 o 
  -3   3   8      579.38      626.87      7.67 o 
  -2   3   8      130.84      116.59      3.49 o 
  -1   3   8      675.98      637.68      8.55 o 
   0   3   8      118.73      125.65      3.73 o 
   1   3   8      120.86      123.78      4.45 o 
   2   3   8      155.39      119.26      3.81 o 
   3   3   8       62.70       66.30      3.92 o 
   4   3   8      335.37      322.27      8.12 o 
   5   3   8     2447.87     2351.06     22.42 o 
   6   3   8      149.85      149.34      5.31 o 
   7   3   8       21.16       25.98      2.22 o 
   8   3   8      289.27      325.15      9.66 o 
   9   3   8     1007.67     1065.95     17.77 o 
 -12   4   8       34.64       21.16      4.07 o 
 -11   4   8       70.37       79.03      5.02 o 
 -10   4   8       82.51       71.10      4.32 o 
  -9   4   8     1170.15     1157.19     15.09 o 
  -8   4   8      256.57      253.84      4.30 o 
  -7   4   8       84.10       69.43      2.53 o 
  -6   4   8      242.78      250.71      8.19 o 
  -5   4   8       31.40       46.01      5.42 o 
  -4   4   8     1911.50     1920.76     31.46 o 
  -3   4   8      771.21      767.58      8.63 o 
  -2   4   8     4679.33     4619.02     34.96 o 
  -1   4   8      419.43      445.09      6.78 o 
   0   4   8      501.29      495.90      7.27 o 
   1   4   8       81.28       80.03      3.13 o 
   2   4   8      547.03      524.39     12.49 o 
   3   4   8      163.31      146.10      4.70 o 
   4   4   8      881.64      867.92     14.46 o 
   5   4   8       33.92       52.48      2.44 o 
   6   4   8     1062.09     1104.17     16.19 o 
   7   4   8        0.07       12.98      5.01 o 
   8   4   8      731.81      794.05     14.83 o 
   9   4   8       68.14       22.13     16.09 o 
 -12   5   8        0.10        9.09      1.63 o 
 -11   5   8       50.30       48.19      3.81 o 
 -10   5   8      178.98      187.52      6.91 o 
  -9   5   8      355.16      360.19      8.84 o 
  -8   5   8      129.00       84.49      1.82 o 
  -7   5   8      178.09      181.01      3.85 o 
  -6   5   8       38.39       46.26      3.13 o 
  -5   5   8     1920.53     1973.54     16.05 o 
  -4   5   8     1429.27     1424.39     13.89 o 
  -3   5   8      129.82      116.17      3.57 o 
  -2   5   8       18.35       31.29      1.63 o 
  -1   5   8      731.52      721.68     13.84 o 
   0   5   8      169.43      154.53      4.25 o 
   1   5   8      500.76      531.70     12.73 o 
   2   5   8      125.36      114.01      4.79 o 
   3   5   8      730.46      693.16     11.37 o 
   4   5   8      285.15      285.43     11.08 o 
   5   5   8     1344.01     1371.03     24.13 o 
   6   5   8      757.74      737.77     17.99 o 
   7   5   8       33.39       32.95      2.03 o 
   8   5   8      128.85      127.37      6.19 o 
   9   5   8      959.81      958.22     23.44 o 
 -12   6   8        7.22        7.04      2.04 o 
 -11   6   8       95.69      105.18      5.68 o 
 -10   6   8      868.84      896.23     22.83 o 
  -9   6   8     1024.79     1049.99     33.92 o 
  -8   6   8      123.94      116.66      5.34 o 
  -7   6   8     1626.00     1645.88     18.67 o 
  -6   6   8       26.89       32.30      1.85 o 
  -5   6   8      193.56      170.50      4.22 o 
  -4   6   8     1797.51     1781.41     26.98 o 
  -3   6   8     3821.68     3896.46     45.49 o 
  -2   6   8      718.56      656.89      8.45 o 
  -1   6   8      138.33      123.50      4.34 o 
   0   6   8     1779.00     1809.61     18.84 o 
   1   6   8      499.31      455.66      9.21 o 
   2   6   8      288.92      282.92      7.33 o 
   3   6   8      116.84      123.54      5.11 o 
   4   6   8     2928.78     3053.41     42.73 o 
   5   6   8      460.23      434.19     14.72 o 
   6   6   8        0.05       10.17      2.13 o 
   7   6   8       18.44       16.30      2.50 o 
   8   6   8      573.19      591.24     11.92 o 
   9   6   8        0.89        8.01      1.94 o 
 -11   7   8        1.76        2.98      5.52 o 
 -10   7   8        2.21        6.78      1.27 o 
  -9   7   8      729.18      717.87     21.69 o 
  -8   7   8        6.89       10.20      4.00 o 
  -7   7   8      566.55      583.87      6.54 o 
  -6   7   8      372.51      373.90      6.15 o 
  -5   7   8      809.36      775.25      8.99 o 
  -4   7   8      598.16      648.04     10.57 o 
  -3   7   8      124.63      112.79      3.75 o 
  -2   7   8       91.91       70.71      3.78 o 
  -1   7   8     1127.95     1120.41     15.02 o 
   0   7   8       56.33       51.06      3.47 o 
   1   7   8      391.74      370.47      8.48 o 
   2   7   8        5.25        8.05      0.91 o 
   3   7   8     2882.26     2980.53     26.14 o 
   4   7   8      699.20      668.88     11.87 o 
   5   7   8      147.04      159.55      8.71 o 
   6   7   8       74.93       75.06      6.28 o 
   7   7   8      334.82      369.06     10.37 o 
   8   7   8       16.70       18.63      3.97 o 
 -11   8   8       77.31       58.78      5.71 o 
 -10   8   8     1782.28     1718.74     48.82 o 
  -9   8   8      399.40      387.82     14.58 o 
  -8   8   8      923.42      960.46     22.37 o 
  -7   8   8       21.70       22.40      2.27 o 
  -6   8   8      439.55      403.63      8.58 o 
  -5   8   8     1682.92     1703.94     30.98 o 
  -4   8   8      400.74      399.89      6.96 o 
  -3   8   8      125.48      119.45      7.67 o 
  -2   8   8        0.92        7.15      1.04 o 
  -1   8   8       40.59       49.52      6.64 o 
   0   8   8     2291.42     2274.19     21.59 o 
   1   8   8      418.95      457.28     17.45 o 
   2   8   8      323.62      325.24     11.45 o 
   3   8   8      957.52      962.46     14.52 o 
   4   8   8     2989.53     3084.13     27.89 o 
   5   8   8       47.06       44.30      4.69 o 
   6   8   8       49.88       45.62      3.86 o 
   7   8   8       61.85       68.63     16.21 o 
   8   8   8      959.73      958.42     19.66 o 
 -11   9   8        2.35        3.72      1.15 o 
 -10   9   8        5.50        6.95      1.72 o 
  -9   9   8     1061.98     1097.71     18.21 o 
  -8   9   8      998.24     1040.30     17.08 o 
  -7   9   8      195.78      211.60      7.19 o 
  -6   9   8       43.86       54.11      1.99 o 
  -5   9   8      156.19      125.16      3.25 o 
  -4   9   8        7.63       11.64      1.25 o 
  -3   9   8       30.66       37.92      5.59 o 
  -2   9   8     1196.52     1192.58     19.08 o 
  -1   9   8     1857.76     1894.28     58.65 o 
   0   9   8      142.95      125.48      5.48 o 
   1   9   8      418.69      404.25     14.04 o 
   2   9   8      641.91      699.85     12.41 o 
   3   9   8     1742.58     1774.43     33.72 o 
   4   9   8      643.15      671.40     12.39 o 
   5   9   8        5.09        8.65      1.19 o 
   6   9   8      166.49      178.86      9.05 o 
   7   9   8      181.50      197.89      7.97 o 
   8   9   8      266.15      292.43      9.71 o 
 -10  10   8      417.16      445.92     12.49 o 
  -9  10   8      486.60      490.64     12.66 o 
  -8  10   8       62.56       53.34      4.01 o 
  -7  10   8        0.39        4.83      2.33 o 
  -6  10   8       22.15       22.44      2.45 o 
  -5  10   8      783.90      785.98      9.24 o 
  -4  10   8      460.82      470.99      9.36 o 
  -3  10   8        0.46        6.20      0.88 o 
  -2  10   8      557.63      581.78     22.19 o 
  -1  10   8     1423.92     1493.60     20.91 o 
   0  10   8       10.74       23.94      7.67 o 
   1  10   8      215.34      222.69     12.75 o 
   2  10   8        0.10        8.94      1.60 o 
   3  10   8      887.69      899.99     12.75 o 
   4  10   8      797.75      805.84     14.25 o 
   5  10   8      637.44      638.07     10.68 o 
   6  10   8        3.10        7.73      2.90 o 
   7  10   8      234.14      237.81      8.71 o 
 -10  11   8      221.85      230.64     10.91 o 
  -9  11   8      275.28      295.91     14.36 o 
  -8  11   8      246.94      238.32      9.26 o 
  -7  11   8      204.13      214.35      3.61 o 
  -6  11   8       62.45       64.44      2.27 o 
  -5  11   8       48.58       40.73      1.98 o 
  -4  11   8      134.02      138.05      4.61 o 
  -3  11   8        3.83        5.41      2.00 o 
  -2  11   8      351.39      351.74     23.08 o 
  -1  11   8        0.09        2.33      4.88 o 
   0  11   8        0.43        3.31      1.77 o 
   1  11   8      136.80      134.62      5.03 o 
   2  11   8      398.45      379.99     11.23 o 
   3  11   8      230.65      242.78      6.90 o 
   4  11   8      219.72      211.08      7.24 o 
   5  11   8      795.56      810.38     12.29 o 
   6  11   8      156.06      162.63     11.01 o 
   7  11   8      137.00      101.84     23.68 o 
 -10  12   8        0.00        1.96      1.76 o 
  -9  12   8      123.18       96.82     10.41 o 
  -8  12   8      801.87      832.31     16.93 o 
  -7  12   8      114.19      128.65      3.90 o 
  -6  12   8      671.97      643.28      7.40 o 
  -5  12   8        6.19        7.43      1.26 o 
  -4  12   8     1743.52     1741.66     41.42 o 
  -3  12   8      282.11      259.62      6.93 o 
  -2  12   8     2781.57     2909.86     73.60 o 
  -1  12   8       53.76       62.94      6.19 o 
   0  12   8      925.62      918.11     13.17 o 
   1  12   8      744.92      776.41     11.84 o 
   2  12   8      928.89      968.28     13.25 o 
   3  12   8      123.46      123.61      5.50 o 
   4  12   8      302.83      313.33      7.85 o 
   5  12   8       18.80       17.33      2.00 o 
   6  12   8       12.09        7.97      1.54 o 
  -9  13   8       20.96       14.24      2.27 o 
  -8  13   8       57.21       40.43      4.62 o 
  -7  13   8        3.70        1.67      1.42 o 
  -6  13   8       58.64       58.10      3.52 o 
  -5  13   8        3.65        6.06      0.78 o 
  -4  13   8      367.64      383.74     13.75 o 
  -3  13   8        3.44       12.28      1.38 o 
  -2  13   8      257.81      249.82      6.94 o 
  -1  13   8      613.36      609.90     10.61 o 
   0  13   8      319.45      328.47      8.02 o 
   1  13   8      164.99      174.54      6.03 o 
   2  13   8       13.16       15.17      1.51 o 
   3  13   8      300.31      303.84      8.73 o 
   4  13   8      822.58      783.64     27.16 o 
   5  13   8      295.97      335.25      8.40 o 
   6  13   8      273.10      270.70     19.55 o 
  -8  14   8       77.80       49.06      5.16 o 
  -7  14   8      742.60      775.69      7.08 o 
  -6  14   8       14.98        6.91      1.32 o 
  -5  14   8       23.99       22.08      2.07 o 
  -4  14   8        4.29       10.13      1.50 o 
  -3  14   8     2331.23     2288.91     20.27 o 
  -2  14   8       11.61       14.12      2.21 o 
  -1  14   8      396.37      400.71     10.41 o 
   0  14   8        9.23       15.13      1.94 o 
   1  14   8      133.00      144.96      6.74 o 
   2  14   8       24.99       27.77      4.06 o 
   3  14   8       41.76       39.54      2.75 o 
   4  14   8      636.48      628.18     20.89 o 
   5  14   8       57.11       46.97      3.93 o 
  -8  15   8       53.59       20.97      3.87 o 
  -7  15   8      305.44      281.04      4.58 o 
  -6  15   8        5.73        6.82      2.07 o 
  -5  15   8      127.51      119.20     10.23 o 
  -4  15   8      878.95      819.49     12.47 o 
  -3  15   8       32.68       21.62      1.55 o 
  -2  15   8       10.41       18.36      1.89 o 
  -1  15   8      988.29     1018.30     14.49 o 
   0  15   8        0.20        6.94      1.30 o 
   1  15   8      890.24      871.30     22.14 o 
   2  15   8      216.99      207.66      7.02 o 
   3  15   8      804.26      855.66     22.70 o 
   4  15   8      232.87      251.41      7.74 o 
   5  15   8       21.18       13.76      2.02 o 
  -7  16   8       60.93       68.34      5.07 o 
  -6  16   8      138.60      140.16     10.08 o 
  -5  16   8      103.37      120.02      9.27 o 
  -4  16   8        1.06        8.64      1.35 o 
  -3  16   8      426.27      451.75      9.84 o 
  -2  16   8       57.86       52.81      3.49 o 
  -1  16   8      259.59      247.95      8.10 o 
   0  16   8       87.77       74.80      4.41 o 
   1  16   8        4.54        8.01      1.40 o 
   2  16   8       44.53       37.97      2.53 o 
   3  16   8      689.39      721.00     12.96 o 
   4  16   8      211.71      197.31      9.38 o 
  -5  17   8        3.32        5.15      1.55 o 
  -4  17   8      153.35      137.20     11.63 o 
  -3  17   8        3.10       10.69      1.55 o 
  -2  17   8      592.57      605.16     32.69 o 
  -1  17   8      220.56      233.22      7.59 o 
   0  17   8       15.81       17.54      3.62 o 
   1  17   8       14.61       15.46      1.76 o 
   2  17   8      748.85      740.51     26.52 o 
  -4  18   8      520.94      501.64     16.54 o 
  -3  18   8       73.44       46.86      4.99 o 
  -2  18   8      208.42      204.76     14.05 o 
  -1  18   8      698.79      674.88     12.94 o 
   0  18   8        9.02       11.02      1.84 o 
   1  18   8      287.01      287.02     23.00 o 
 -11   0   9     2272.30     2326.15     22.32 o 
  -9   0   9        0.97        5.49      0.99 o 
  -7   0   9      539.41      483.71      8.24 o 
  -5   0   9       30.21       32.85      2.45 o 
  -3   0   9     1467.96     1730.43     20.43 o 
  -1   0   9     1479.63     1680.25     20.36 o 
   1   0   9     2131.31     2060.02     28.55 o 
   3   0   9     7973.58     8189.43    373.04 o 
   5   0   9     1228.92     1184.43     25.04 o 
   7   0   9      383.17      373.39     17.03 o 
   9   0   9      351.58      370.75     15.81 o 
 -12   1   9       15.68       10.71      1.56 o 
 -11   1   9      366.15      393.30      5.45 o 
 -10   1   9     1591.31     1695.60     14.10 o 
  -9   1   9      165.25      182.47      3.51 o 
  -8   1   9       20.71       20.31      1.26 o 
  -7   1   9       97.83      104.03      2.77 o 
  -6   1   9     2539.81     2566.58     25.37 o 
  -5   1   9      105.67      109.01      2.90 o 
  -4   1   9        0.01       11.70      1.05 o 
  -3   1   9      350.57      358.14      5.20 o 
  -2   1   9      173.20      213.79      4.10 o 
  -1   1   9        0.07        5.34      0.86 o 
   0   1   9     2522.82     2568.21     22.78 o 
   1   1   9      176.05      182.27     11.17 o 
   3   1   9      209.82      210.46      6.66 o 
   4   1   9       78.72      124.06      4.70 o 
   5   1   9      107.19      128.75      4.99 o 
   6   1   9      336.44      344.17     10.80 o 
   7   1   9       81.21       80.42      4.78 o 
   8   1   9      135.50      136.78      6.70 o 
   9   1   9      189.67      176.18      7.97 o 
 -12   2   9        8.04        8.85      1.99 o 
 -11   2   9      694.95      697.40     14.98 o 
 -10   2   9       56.73       64.83      4.28 o 
  -9   2   9      302.89      293.98      4.25 o 
  -8   2   9      245.50      251.49      4.52 o 
  -7   2   9     1047.15     1041.06      9.63 o 
  -6   2   9      108.69      107.27      2.84 o 
  -5   2   9      219.40      227.16      5.63 o 
  -4   2   9      528.47      535.93      7.00 o 
  -3   2   9      150.63      194.25      4.60 o 
  -2   2   9      928.08      902.78     17.52 o 
  -1   2   9      170.58      164.86      4.38 o 
   0   2   9      732.57      683.15      8.76 o 
   1   2   9       89.74      100.31      3.68 o 
   2   2   9      718.74      635.38     18.54 o 
   3   2   9     1753.92     1755.47     73.34 o 
   4   2   9      140.59      146.27     18.63 o 
   5   2   9      212.30      185.31      8.47 o 
   6   2   9      549.75      536.05     11.78 o 
   7   2   9      644.71      634.69     13.27 o 
   8   2   9      181.17      188.51      7.88 o 
   9   2   9      268.59      248.71      9.47 o 
 -12   3   9      770.25      782.15     17.14 o 
 -11   3   9       41.86       30.89      2.70 o 
 -10   3   9      463.12      476.91     12.56 o 
  -9   3   9      486.36      485.92      6.44 o 
  -8   3   9      415.89      374.48      7.09 o 
  -7   3   9      384.08      379.08      6.15 o 
  -6   3   9      878.62      937.17     11.40 o 
  -5   3   9       23.02       23.82      2.29 o 
  -4   3   9      157.13      218.69      5.28 o 
  -3   3   9      107.59       88.47      3.19 o 
  -2   3   9     2841.14     2907.24     24.75 o 
  -1   3   9      158.02      164.74      4.37 o 
   0   3   9     1965.92     1984.62     16.74 o 
   1   3   9      553.40      557.66     10.22 o 
   2   3   9      701.22      724.66      9.65 o 
   3   3   9      763.59      727.74     13.98 o 
   4   3   9      519.96      547.69     11.11 o 
   5   3   9        0.11        9.20      1.39 o 
   6   3   9       19.73       17.62      4.31 o 
   7   3   9       20.32       19.43      1.71 o 
   8   3   9     1386.51     1433.49     24.22 o 
 -12   4   9       51.35       37.36      3.90 o 
 -11   4   9      486.29      483.87     10.28 o 
 -10   4   9      221.88      216.16      6.96 o 
  -9   4   9      691.82      662.16     37.68 o 
  -8   4   9      301.17      296.31      5.75 o 
  -7   4   9        9.23       14.52      1.70 o 
  -6   4   9      129.68      102.28      3.45 o 
  -5   4   9     2919.47     3110.49     33.03 o 
  -4   4   9      856.14      810.10     11.58 o 
  -3   4   9     4168.92     4224.39     33.19 o 
  -2   4   9        3.74        3.98      1.66 o 
  -1   4   9     2079.64     2039.12     16.03 o 
   0   4   9      210.46      200.95      5.92 o 
   1   4   9      517.75      503.58      7.99 o 
   2   4   9       72.97       68.09      3.17 o 
   3   4   9      104.72      105.00      5.22 o 
   4   4   9      322.12      324.49      8.69 o 
   5   4   9       51.31       75.09      9.47 o 
   6   4   9      300.41      284.98      8.94 o 
   7   4   9      298.66      275.41     14.29 o 
   8   4   9        3.64        7.59      1.77 o 
 -12   5   9      753.28      779.25     19.18 o 
 -11   5   9       76.36       77.82     15.16 o 
 -10   5   9      100.60      101.27      5.10 o 
  -9   5   9      156.09      156.51      6.10 o 
  -8   5   9      346.23      350.08      6.19 o 
  -7   5   9     1465.70     1468.55     12.54 o 
  -6   5   9      175.73      169.79      4.36 o 
  -5   5   9      637.82      628.13      8.34 o 
  -4   5   9      418.22      436.82      7.05 o 
  -3   5   9       12.51       21.90      4.04 o 
  -2   5   9      120.07      118.06      3.82 o 
  -1   5   9       94.28      106.82      3.74 o 
   0   5   9      350.89      332.82      6.65 o 
   1   5   9        1.78        6.73      1.27 o 
   2   5   9     1161.33     1093.95     13.37 o 
   3   5   9       59.18       54.87      4.27 o 
   4   5   9       24.18       29.15      1.37 o 
   5   5   9        7.46       14.30      1.51 o 
   6   5   9       60.31       61.18      3.87 o 
   7   5   9       43.43       38.70      3.31 o 
   8   5   9     1124.00     1132.60     18.53 o 
 -11   6   9     1016.46     1022.19     18.61 o 
 -10   6   9       12.32       12.01      2.01 o 
  -9   6   9       27.23       28.82      3.42 o 
  -8   6   9       45.14       49.93      1.90 o 
  -7   6   9        2.54        3.06      1.54 o 
  -6   6   9       80.31       88.07      3.29 o 
  -5   6   9     2007.91     1989.58     18.26 o 
  -4   6   9     3030.85     3089.17     38.38 o 
  -3   6   9      478.92      442.55      7.33 o 
  -2   6   9      711.02      641.16      9.47 o 
  -1   6   9       19.56       15.91      1.49 o 
   0   6   9      506.55      461.32     10.77 o 
   1   6   9      159.32      141.26      4.52 o 
   2   6   9       29.87       29.54      2.25 o 
   3   6   9      616.41      591.22     11.32 o 
   4   6   9      234.48      228.45     10.95 o 
   5   6   9        0.15        4.39      1.82 o 
   6   6   9       41.33       44.88      3.18 o 
   7   6   9       38.72       32.48      9.33 o 
   8   6   9      446.80      464.39     10.22 o 
 -11   7   9       18.32       15.74      1.86 o 
 -10   7   9     2185.50     2218.04     24.44 o 
  -9   7   9      236.10      243.49      8.17 o 
  -8   7   9      298.18      234.28      2.91 o 
  -7   7   9       24.60       21.62      1.59 o 
  -6   7   9      142.84      146.74      4.23 o 
  -5   7   9      146.72      149.46      5.64 o 
  -4   7   9       31.08       43.05      4.46 o 
  -3   7   9      197.19      190.03      5.06 o 
  -2   7   9      136.94      137.51      4.38 o 
  -1   7   9     1008.66      976.67     11.43 o 
   0   7   9      132.78      111.05      5.02 o 
   1   7   9       76.36       73.02      8.04 o 
   2   7   9     1705.80     1700.65     32.35 o 
   3   7   9       58.31       63.47      5.03 o 
   4   7   9        5.40       10.46      1.75 o 
   5   7   9        0.40        5.80      2.45 o 
   6   7   9       99.25      108.98      8.31 o 
   7   7   9      140.20      115.71      7.30 o 
   8   7   9      583.21      586.55     24.64 o 
 -11   8   9      921.87      914.05     16.70 o 
 -10   8   9       15.17       16.64      3.00 o 
  -9   8   9       56.85       54.11      3.65 o 
  -8   8   9      259.07      275.55      8.87 o 
  -7   8   9      261.61      253.78      4.41 o 
  -6   8   9     1377.58     1382.78     15.64 o 
  -5   8   9      119.93      111.64      3.90 o 
  -4   8   9        0.10        6.17      1.67 o 
  -3   8   9       13.68       21.01      4.70 o 
  -2   8   9        0.99        8.16      2.16 o 
  -1   8   9       95.12       89.01      4.73 o 
   0   8   9      570.91      548.11     11.01 o 
   1   8   9      658.94      634.99     11.97 o 
   2   8   9      178.02      164.82     12.19 o 
   3   8   9     2403.14     2570.40     48.81 o 
   4   8   9        0.11        3.69      3.36 o 
   5   8   9      167.74      177.05      9.83 o 
   6   8   9      348.32      377.76     14.31 o 
   7   8   9      916.19      968.87     19.65 o 
   8   8   9        7.47        8.48      2.21 o 
 -11   9   9       57.23       36.75      5.97 o 
 -10   9   9      458.00      458.40     25.98 o 
  -9   9   9      356.01      341.31     26.32 o 
  -8   9   9      173.90      170.21      7.28 o 
  -7   9   9      118.70      128.08      3.14 o 
  -6   9   9     1136.95     1160.83     10.46 o 
  -5   9   9      599.64      616.53      9.03 o 
  -4   9   9        0.27        5.87      1.73 o 
  -3   9   9       85.20       85.31      3.67 o 
  -2   9   9       16.34       23.27      5.89 o 
  -1   9   9      133.63      132.18      5.87 o 
   0   9   9      317.99      334.99      8.97 o 
   1   9   9      711.63      697.84     17.57 o 
   2   9   9     1087.75     1155.08     16.62 o 
   3   9   9       65.13       64.46      5.64 o 
   4   9   9       15.50       15.19      6.70 o 
   5   9   9       51.23       41.92      4.57 o 
   6   9   9       32.39       24.53      3.14 o 
   7   9   9      133.76      126.86     14.63 o 
 -10  10   9      444.75      432.85     12.43 o 
  -9  10   9      179.01      176.30      7.80 o 
  -8  10   9       11.18       15.46      3.29 o 
  -7  10   9        2.31        3.31      2.26 o 
  -6  10   9     1047.03     1055.03      9.40 o 
  -5  10   9      563.96      563.29     17.88 o 
  -4  10   9      355.79      345.19      7.21 o 
  -3  10   9      200.12      200.64      9.85 o 
  -2  10   9     1508.15     1558.95     20.12 o 
  -1  10   9      965.46      980.34     17.65 o 
   0  10   9      232.72      221.68      7.61 o 
   1  10   9       46.45       48.02     12.17 o 
   2  10   9     2961.27     3003.93     42.27 o 
   3  10   9      229.35      240.11      8.10 o 
   4  10   9     1634.15     1733.87     28.97 o 
   5  10   9       43.65       41.39      2.41 o 
   6  10   9      755.04      786.81     17.53 o 
   7  10   9       83.34       61.89      9.70 o 
 -10  11   9        4.37        6.59      1.68 o 
  -9  11   9      164.57      172.71      8.19 o 
  -8  11   9       33.28       33.54      3.67 o 
  -7  11   9      131.46      121.19      3.40 o 
  -6  11   9       60.57       74.63      2.73 o 
  -5  11   9       91.73      102.25      3.37 o 
  -4  11   9      177.18      170.23      4.42 o 
  -3  11   9      101.50       89.32      4.04 o 
  -2  11   9      384.08      380.67      8.08 o 
  -1  11   9       50.79       62.63     11.19 o 
   0  11   9      901.36      925.99     16.27 o 
   1  11   9     1883.13     1924.82     22.32 o 
   2  11   9       25.95       23.89      3.14 o 
   3  11   9       42.05       52.54      4.71 o 
   4  11   9      299.40      347.51     16.92 o 
   5  11   9      106.07      102.86      7.40 o 
   6  11   9       43.12       37.83      3.99 o 
  -9  12   9      111.87       93.53      6.70 o 
  -8  12   9       45.04       37.89      3.88 o 
  -7  12   9        0.46        4.91      1.78 o 
  -6  12   9        8.41        8.62      1.66 o 
  -5  12   9      524.92      557.41      9.00 o 
  -4  12   9      274.49      290.32      5.86 o 
  -3  12   9      785.48      788.51     16.04 o 
  -2  12   9        0.34        2.35      2.80 o 
  -1  12   9      839.69      867.56     23.55 o 
   0  12   9      560.16      572.84     34.65 o 
   1  12   9      645.33      633.72     13.48 o 
   2  12   9      806.58      837.16     12.76 o 
   3  12   9      151.67      157.18      5.90 o 
   4  12   9      145.02      119.36      5.77 o 
   5  12   9        3.89        5.49      1.11 o 
   6  12   9      138.17      119.57      7.15 o 
  -9  13   9      112.25       98.27     34.05 o 
  -8  13   9       27.63       19.74      2.65 o 
  -7  13   9      182.90      209.19      4.08 o 
  -6  13   9      566.42      539.76      7.48 o 
  -5  13   9       16.95       19.52      2.20 o 
  -4  13   9       34.99       35.22      2.20 o 
  -3  13   9      690.46      698.27     17.72 o 
  -2  13   9      297.86      298.47      7.64 o 
  -1  13   9       40.05       40.23      3.08 o 
   0  13   9      151.19      150.18      5.76 o 
   1  13   9      636.29      659.39     11.71 o 
   2  13   9      548.92      571.54     13.89 o 
   3  13   9       24.18       30.55      4.50 o 
   4  13   9        9.47       12.85      2.58 o 
   5  13   9        3.80        9.32      3.43 o 
  -8  14   9      117.78      114.41     24.73 o 
  -7  14   9       48.44       45.68      3.09 o 
  -6  14   9        5.68        7.83      1.57 o 
  -5  14   9      228.74      211.89      6.41 o 
  -4  14   9     2489.18     2539.20     21.66 o 
  -3  14   9      164.53      168.28      5.94 o 
  -2  14   9        0.87        8.38      1.25 o 
  -1  14   9       21.71       27.94      4.88 o 
   0  14   9     1032.80     1083.46     22.47 o 
   1  14   9      157.22      165.22      6.22 o 
   2  14   9       13.11       17.86      3.97 o 
   3  14   9      394.69      374.76     19.94 o 
   4  14   9      615.85      669.71     28.33 o 
   5  14   9       46.59       24.64      3.16 o 
  -7  15   9       98.72       96.86      9.86 o 
  -6  15   9      461.12      459.15      7.47 o 
  -5  15   9      111.05      111.77      5.21 o 
  -4  15   9       25.42       21.16      4.41 o 
  -3  15   9      540.27      506.29     10.29 o 
  -2  15   9       15.61       22.42      2.88 o 
  -1  15   9        8.10       12.14      1.95 o 
   0  15   9      149.34      159.16      8.63 o 
   1  15   9      312.63      331.17      8.95 o 
   2  15   9        0.07        7.04      3.41 o 
   3  15   9       99.72       91.33      8.85 o 
   4  15   9        5.00       10.97      1.81 o 
  -6  16   9       76.35       50.23      3.53 o 
  -5  16   9        5.31        8.68      2.25 o 
  -4  16   9      358.55      336.82      8.92 o 
  -3  16   9      361.50      366.32     11.80 o 
  -2  16   9       56.35       55.30      3.81 o 
  -1  16   9      124.82      125.05      5.71 o 
   0  16   9      114.22      106.55      5.47 o 
   1  16   9      142.59      128.98      5.90 o 
   2  16   9      560.04      601.11     14.37 o 
   3  16   9      470.55      479.43     12.88 o 
  -5  17   9      220.92      231.57     14.89 o 
  -4  17   9       21.50       17.92      1.88 o 
  -3  17   9       48.48       39.07      2.63 o 
  -2  17   9        0.03        4.11      3.17 o 
  -1  17   9      138.88      114.53      6.30 o 
   0  17   9      144.59      132.26      7.76 o 
   1  17   9      499.51      487.89     24.92 o 
 -12   0  10      776.25      727.60     12.04 o 
 -10   0  10      673.26      674.14      9.81 o 
  -8   0  10      121.22      126.68      4.66 o 
  -6   0  10      799.17      841.33     12.76 o 
  -4   0  10        9.86       15.83      1.73 o 
  -2   0  10     1389.75     1457.23     22.78 o 
   0   0  10      294.18      328.07     11.32 o 
   2   0  10      803.59      774.91     19.44 o 
   4   0  10     1886.00     1913.19     30.17 o 
   6   0  10      866.36      869.45     22.23 o 
   8   0  10      142.00      128.84     10.61 o 
 -12   1  10      280.89      282.85      8.98 o 
 -11   1  10      800.46      788.87      6.99 o 
 -10   1  10       53.55       58.74      2.18 o 
  -9   1  10       55.04       53.26      2.12 o 
  -8   1  10       34.87       44.17      1.96 o 
  -7   1  10     2233.56     2318.85     19.68 o 
  -6   1  10        9.61       14.51      1.11 o 
  -5   1  10      133.46      101.06      2.98 o 
  -4   1  10       30.51       34.92      3.40 o 
  -3   1  10       31.80       29.11      2.14 o 
  -2   1  10       15.20       23.41      1.43 o 
  -1   1  10     1190.69     1258.05     12.70 o 
   0   1  10        1.87        3.35      2.50 o 
   1   1  10      578.34      548.39     15.26 o 
   2   1  10      631.98      626.99     12.89 o 
   3   1  10      367.81      385.33      9.45 o 
   4   1  10      189.14      176.99      6.88 o 
   5   1  10        0.10        6.54      1.28 o 
   6   1  10        8.79       14.29      1.81 o 
   7   1  10       63.16       49.68      3.78 o 
   8   1  10        9.11       15.69      5.54 o 
 -12   2  10      806.20      752.95     16.15 o 
 -11   2  10        7.89       10.66      1.80 o 
 -10   2  10      173.67      179.60      4.35 o 
  -9   2  10      122.87      112.93      2.92 o 
  -8   2  10      193.52      184.03      3.77 o 
  -7   2  10      182.05      166.69      3.72 o 
  -6   2  10     2432.25     2533.55     25.40 o 
  -5   2  10      269.77      270.87      4.76 o 
  -4   2  10       46.82       50.47      3.25 o 
  -3   2  10      166.48      175.43      4.66 o 
  -2   2  10     1481.12     1486.16     15.94 o 
  -1   2  10       72.26       67.18      3.10 o 
   0   2  10      202.97      200.97      5.17 o 
   1   2  10      557.22      491.55      8.22 o 
   2   2  10       18.07       21.99      1.87 o 
   3   2  10      407.23      368.81     10.47 o 
   4   2  10      125.21      124.11      5.70 o 
   5   2  10       65.34       65.55      3.96 o 
   6   2  10      151.62      141.90      7.13 o 
   7   2  10       25.76       26.45      2.36 o 
   8   2  10      106.45       92.74      8.53 o 
 -12   3  10      439.58      491.42     14.02 o 
 -11   3  10       26.37       19.31      2.21 o 
 -10   3  10      163.34      198.55      4.26 o 
  -9   3  10      237.74      227.04      4.87 o 
  -8   3  10        5.29       10.15      0.88 o 
  -7   3  10      495.55      508.27      7.64 o 
  -6   3  10       46.87       55.67      2.96 o 
  -5   3  10      637.09      726.37      9.16 o 
  -4   3  10       49.19       52.69      4.27 o 
  -3   3  10      179.06      180.63      9.78 o 
  -2   3  10     1345.13     1354.66     18.11 o 
  -1   3  10     1096.20     1042.67     12.47 o 
   0   3  10       95.36      123.24      4.23 o 
   1   3  10     1509.91     1547.94     14.62 o 
   2   3  10       77.57       89.06     13.97 o 
   3   3  10      481.42      456.60     25.33 o 
   4   3  10      133.64      128.41      6.90 o 
   5   3  10       20.63       23.07      2.09 o 
   6   3  10        1.37        9.50      8.73 o 
   7   3  10     2083.72     2106.76     25.18 o 
   8   3  10        1.43        6.29      1.76 o 
 -12   4  10      817.86      830.87     13.81 o 
 -11   4  10        1.95        8.22      1.46 o 
 -10   4  10        1.25        6.86      1.09 o 
  -9   4  10       38.69       32.24      1.94 o 
  -8   4  10      116.11      126.22      3.84 o 
  -7   4  10       59.74       55.10      2.80 o 
  -6   4  10     3024.51     3040.54     20.17 o 
  -5   4  10       53.31       62.19      6.36 o 
  -4   4  10      444.35      443.57      7.41 o 
  -3   4  10       20.48       13.76      1.65 o 
  -2   4  10     3141.92     3044.55     24.79 o 
  -1   4  10      207.57      193.71      5.12 o 
   0   4  10       55.85       60.53      9.59 o 
   1   4  10     1081.80     1109.28     13.64 o 
   2   4  10      423.11      406.13      7.82 o 
   3   4  10       12.08       22.81      2.95 o 
   4   4  10      438.01      440.82     11.49 o 
   5   4  10       40.98       48.02      2.56 o 
   6   4  10       40.39       35.75      4.02 o 
   7   4  10      140.82      143.93     12.78 o 
   8   4  10      578.26      612.54     14.45 o 
 -11   5  10      245.05      261.02      8.41 o 
 -10   5  10       57.42       53.11      3.36 o 
  -9   5  10       21.46       23.75      1.34 o 
  -8   5  10       93.65       91.84      3.25 o 
  -7   5  10        7.85       11.95      1.29 o 
  -6   5  10      491.74      480.35      7.69 o 
  -5   5  10     1409.89     1487.11     15.58 o 
  -4   5  10      187.55      185.23      4.98 o 
  -3   5  10      100.45       79.59      4.37 o 
  -2   5  10       26.29       41.13      3.93 o 
  -1   5  10      673.60      699.25      9.77 o 
   0   5  10      400.90      391.20      7.36 o 
   1   5  10      376.64      373.53      7.51 o 
   2   5  10      116.69      114.13      5.88 o 
   3   5  10      531.38      505.80     10.37 o 
   4   5  10      795.63      760.99     14.02 o 
   5   5  10      131.69      137.21     10.82 o 
   6   5  10      217.09      218.36      8.56 o 
   7   5  10     1179.25     1206.59     22.20 o 
   8   5  10       39.33       26.51      3.06 o 
 -11   6  10       24.52       19.26      3.87 o 
 -10   6  10       18.17       24.97      1.83 o 
  -9   6  10       56.73       52.55      2.97 o 
  -8   6  10      301.09      306.57      5.66 o 
  -7   6  10      105.36      116.68      3.85 o 
  -6   6  10      330.64      338.75      7.46 o 
  -5   6  10        0.36        7.59      4.07 o 
  -4   6  10       61.62       69.36      7.12 o 
  -3   6  10      159.97      135.15      5.06 o 
  -2   6  10     2727.25     2800.93     45.95 o 
  -1   6  10     1384.16     1297.80     24.99 o 
   0   6  10      153.56      145.02      6.21 o 
   1   6  10      630.63      639.15     10.30 o 
   2   6  10      191.62      192.77      5.65 o 
   3   6  10      509.30      502.27     13.52 o 
   4   6  10      438.30      431.09     16.18 o 
   5   6  10        3.39        5.39      1.19 o 
   6   6  10       18.76       19.69      4.42 o 
   7   6  10      546.97      591.92     35.29 o 
 -11   7  10      966.88      990.31     30.80 o 
 -10   7  10      179.06      183.19      7.42 o 
  -9   7  10        2.59       11.47      2.03 o 
  -8   7  10       97.86       93.38      3.08 o 
  -7   7  10      984.12     1029.91     12.17 o 
  -6   7  10      266.24      263.86      5.91 o 
  -5   7  10       52.51       61.48      5.59 o 
  -4   7  10      250.39      253.13      6.07 o 
  -3   7  10      515.71      490.33      8.29 o 
  -2   7  10      285.16      265.62      6.24 o 
  -1   7  10      935.65      965.45     12.82 o 
   0   7  10      172.28      151.65      4.96 o 
   1   7  10      811.84      847.19     11.63 o 
   2   7  10        2.51       11.25      2.07 o 
   3   7  10     1234.96     1278.33     15.51 o 
   4   7  10       21.32       26.37      2.46 o 
   5   7  10      378.02      372.74     10.63 o 
   6   7  10      711.08      723.06     15.08 o 
   7   7  10      444.05      459.12     12.50 o 
 -11   8  10       28.17       19.82      4.41 o 
 -10   8  10      181.76      162.91      7.26 o 
  -9   8  10        9.24        8.61      1.52 o 
  -8   8  10      724.22      713.75      6.86 o 
  -7   8  10      239.65      233.10      6.43 o 
  -6   8  10      636.77      669.65      9.96 o 
  -5   8  10      591.39      595.34      9.15 o 
  -4   8  10      179.30      161.82      5.06 o 
  -3   8  10       55.84       56.67      3.24 o 
  -2   8  10      310.09      307.33      6.93 o 
  -1   8  10       21.78       19.82      2.44 o 
   0   8  10      741.67      712.89     17.81 o 
   1   8  10       34.36       38.45      3.81 o 
   2   8  10     1245.86     1283.93     18.72 o 
   3   8  10       41.82       41.55      3.20 o 
   4   8  10      974.18      990.03     16.18 o 
   5   8  10      850.50      814.17     21.13 o 
   6   8  10      439.77      417.47     25.82 o 
   7   8  10       59.07       38.21      4.58 o 
 -10   9  10       13.99       13.91      2.55 o 
  -9   9  10       25.38       13.62      3.61 o 
  -8   9  10      133.15      140.77      3.77 o 
  -7   9  10     1696.41     1763.62     23.89 o 
  -6   9  10      796.59      787.31     10.46 o 
  -5   9  10      182.93      185.38     13.37 o 
  -4   9  10      119.74      118.69      8.39 o 
  -3   9  10      222.47      212.46      5.91 o 
  -2   9  10      189.30      193.34      5.63 o 
  -1   9  10      625.10      628.70     11.29 o 
   0   9  10      637.02      626.11     15.02 o 
   1   9  10      136.19      135.78     11.23 o 
   2   9  10      135.11      146.19      7.50 o 
   3   9  10        1.99        8.96      2.07 o 
   4   9  10       72.23       69.06      4.66 o 
   5   9  10       47.66       29.30      3.99 o 
   6   9  10       43.04       31.93      8.72 o 
   7   9  10       81.29       46.26      5.87 o 
 -10  10  10        0.21        7.14      1.34 o 
  -9  10  10       35.41       25.36      3.64 o 
  -8  10  10      319.74      323.10      5.29 o 
  -7  10  10       32.43       34.28      4.22 o 
  -6  10  10      749.41      730.04     10.26 o 
  -5  10  10        3.25        7.25      1.57 o 
  -4  10  10        9.96       17.34      2.84 o 
  -3  10  10      189.08      183.84      5.64 o 
  -2  10  10      827.19      810.41     12.06 o 
  -1  10  10      431.48      429.77     11.57 o 
   0  10  10        3.07        6.59      6.40 o 
   1  10  10      696.18      711.55     13.97 o 
   2  10  10        0.51        4.74      3.80 o 
   3  10  10        0.11        8.14      1.47 o 
   4  10  10      259.97      267.63      9.07 o 
   5  10  10      119.04      150.90     14.12 o 
   6  10  10      201.99      209.68     23.09 o 
  -9  11  10      276.93      274.79     10.11 o 
  -8  11  10       40.99       37.67     11.25 o 
  -7  11  10      437.90      459.95      6.29 o 
  -6  11  10      174.17      196.06      4.89 o 
  -5  11  10       53.11       64.75      2.67 o 
  -4  11  10        4.73       10.69      1.71 o 
  -3  11  10        7.09       10.40      2.12 o 
  -2  11  10       10.25       17.52      1.56 o 
  -1  11  10     1648.46     1684.21     24.09 o 
   0  11  10      619.52      636.86     13.48 o 
   1  11  10       93.63       87.78      5.17 o 
   2  11  10      132.44      118.12      7.74 o 
   3  11  10      218.09      203.69     10.03 o 
   4  11  10        2.19        7.91      1.30 o 
   5  11  10       18.04       16.26      1.74 o 
   6  11  10       11.81        5.80      2.13 o 
  -9  12  10      149.22      137.26      8.27 o 
  -8  12  10        0.00        4.99      5.03 o 
  -7  12  10        9.78        9.99      1.74 o 
  -6  12  10     1746.14     1798.71     14.66 o 
  -5  12  10      502.64      521.06      7.93 o 
  -4  12  10      354.47      328.39     10.35 o 
  -3  12  10       52.92       55.46      3.03 o 
  -2  12  10      811.93      824.80     13.09 o 
  -1  12  10      285.90      287.82      7.67 o 
   0  12  10        4.32        9.45      1.31 o 
   1  12  10       32.72       33.90      2.96 o 
   2  12  10       26.04       29.36      3.33 o 
   3  12  10        6.23        7.19      2.05 o 
   4  12  10       53.52       41.06      7.29 o 
   5  12  10      214.37      178.05     19.25 o 
  -8  13  10        0.20        9.16      1.72 o 
  -7  13  10      546.51      584.32      9.15 o 
  -6  13  10        4.38        7.03      2.12 o 
  -5  13  10      262.96      259.07      5.78 o 
  -4  13  10      273.46      259.29      6.24 o 
  -3  13  10        0.53       10.45      1.59 o 
  -2  13  10      138.00      126.22      5.97 o 
  -1  13  10      708.95      722.89     12.27 o 
   0  13  10      239.92      242.37      8.14 o 
   1  13  10        2.87       10.37      1.97 o 
   2  13  10       25.13       19.35      2.06 o 
   3  13  10       54.56       36.14      3.67 o 
   4  13  10       59.63       39.38      5.73 o 
  -7  14  10        5.15        8.80      1.53 o 
  -6  14  10      313.99      296.80      6.03 o 
  -5  14  10      371.71      381.49     10.52 o 
  -4  14  10       33.22       22.22      1.98 o 
  -3  14  10        4.02        8.08      3.37 o 
  -2  14  10      189.18      180.79      6.51 o 
  -1  14  10     1756.75     1760.25     19.40 o 
   0  14  10        0.03        8.31      2.26 o 
   1  14  10      163.31      170.95      6.86 o 
   2  14  10        0.18        8.70      1.38 o 
   3  14  10      264.00      299.34      8.67 o 
   4  14  10      277.12      300.04     10.41 o 
  -7  15  10     1491.34     1621.77     54.88 o 
  -6  15  10       28.27       21.19      1.45 o 
  -5  15  10       59.52       52.93      3.75 o 
  -4  15  10      515.40      501.35      9.29 o 
  -3  15  10       44.56       43.92      6.35 o 
  -2  15  10        2.54        7.55      1.18 o 
  -1  15  10      228.83      243.20      7.90 o 
   0  15  10      645.36      684.23     13.92 o 
   1  15  10       19.27       19.36      2.56 o 
   2  15  10       39.58       27.96      3.10 o 
   3  15  10      100.33       80.77     12.47 o 
  -5  16  10       62.97       41.78      4.00 o 
  -4  16  10       20.71       19.47      1.58 o 
  -3  16  10        8.32       11.77      1.59 o 
  -2  16  10        0.28        8.60      1.97 o 
  -1  16  10      111.64       95.04     13.19 o 
   0  16  10      124.52      114.77      9.73 o 
   1  16  10      281.99      268.79     16.43 o 
   2  16  10      356.41      305.84     16.75 o 
  -3  17  10      109.81       81.55      6.57 o 
  -2  17  10      292.27      288.92      8.82 o 
  -1  17  10      236.83      210.27     10.45 o 
 -11   0  11       20.90       17.96      2.01 o 
  -9   0  11      328.80      314.71      9.87 o 
  -7   0  11      863.99      911.00     12.73 o 
  -5   0  11       42.92       41.39      6.92 o 
  -3   0  11      214.70      226.51      6.76 o 
  -1   0  11     3157.60     3210.50     37.36 o 
   1   0  11      900.88      910.79     21.71 o 
   3   0  11     1352.92     1398.50     26.22 o 
   5   0  11      514.31      539.94     18.02 o 
   7   0  11      857.05      911.60     24.91 o 
 -12   1  11      143.29      123.86     17.34 o 
 -11   1  11       67.63       66.79      2.42 o 
 -10   1  11       97.71       97.11      2.89 o 
  -9   1  11      354.78      362.33      5.53 o 
  -8   1  11     1254.01     1288.74     14.06 o 
  -7   1  11      740.26      724.66     10.41 o 
  -6   1  11       73.40       74.48      2.76 o 
  -5   1  11      128.57      111.70      3.34 o 
  -4   1  11      400.22      305.86      5.41 o 
  -3   1  11       58.96       54.04      2.42 o 
  -2   1  11     1197.92     1234.85     24.73 o 
  -1   1  11      318.41      304.96      8.74 o 
   0   1  11       29.35       42.78      2.44 o 
   1   1  11        0.02        4.84      1.09 o 
   2   1  11     1995.18     1993.76     22.39 o 
   3   1  11      116.26      136.83      5.08 o 
   4   1  11       63.24       68.28      3.26 o 
   5   1  11       21.50       23.89      2.26 o 
   6   1  11       91.53       91.90      6.65 o 
   7   1  11        7.34        8.23      1.67 o 
 -12   2  11      121.73      136.54     15.87 o 
 -11   2  11       23.23       27.59      1.82 o 
 -10   2  11       63.43       62.41      2.83 o 
  -9   2  11       96.70      113.08      4.22 o 
  -8   2  11      161.78      155.99      3.79 o 
  -7   2  11     2637.32     2764.16     18.68 o 
  -6   2  11      114.20      106.84      3.27 o 
  -5   2  11        4.56       17.54      2.00 o 
  -4   2  11        0.36        7.44      1.27 o 
  -3   2  11     4077.05     4149.31     38.39 o 
  -2   2  11       85.19       67.55      3.55 o 
  -1   2  11       57.29       68.31      7.86 o 
   0   2  11      189.99      186.19      5.31 o 
   1   2  11      686.95      664.22     14.50 o 
   2   2  11     1250.53     1247.95     20.96 o 
   3   2  11     1476.44     1461.68     20.40 o 
   4   2  11      480.17      473.16     11.46 o 
   5   2  11      542.64      557.01     12.89 o 
   6   2  11      151.53      132.16      6.56 o 
   7   2  11      100.92       93.00     13.85 o 
 -11   3  11      200.09      216.77      9.54 o 
 -10   3  11       18.32       14.81      1.35 o 
  -9   3  11       90.59       91.81      3.46 o 
  -8   3  11      938.57      958.28     10.84 o 
  -7   3  11      399.32      388.31      7.75 o 
  -6   3  11     1655.79     1712.75     28.23 o 
  -5   3  11        6.59       10.55      1.51 o 
  -4   3  11      113.40       91.53      3.66 o 
  -3   3  11       44.90       49.49      2.10 o 
  -2   3  11     1735.94     1765.42     31.50 o 
  -1   3  11       55.70       53.58      4.02 o 
   0   3  11       21.15       28.40      2.59 o 
   1   3  11      729.38      730.48     17.96 o 
   2   3  11      492.15      516.23     11.31 o 
   3   3  11       96.76       99.28     10.69 o 
   4   3  11      659.77      646.35     13.44 o 
   5   3  11        2.37        5.43      1.41 o 
   6   3  11      289.67      311.35     13.41 o 
   7   3  11       22.86       16.33      3.56 o 
 -11   4  11       20.53       20.26      2.08 o 
 -10   4  11       20.72       17.95      2.78 o 
  -9   4  11      171.80      169.60      4.52 o 
  -8   4  11      112.40      104.21      3.76 o 
  -7   4  11     1447.15     1467.70     14.87 o 
  -6   4  11      106.96      105.84      3.90 o 
  -5   4  11      289.92      296.69      6.44 o 
  -4   4  11      140.77      133.38      4.45 o 
  -3   4  11     3568.67     3679.07     43.44 o 
  -2   4  11      208.68      163.74      4.93 o 
  -1   4  11      631.61      653.07     11.10 o 
   0   4  11      125.63      124.49      4.49 o 
   1   4  11     1057.67     1029.72     12.79 o 
   2   4  11        1.28        5.04      2.73 o 
   3   4  11      187.09      185.33      7.28 o 
   4   4  11       48.02       58.26      8.19 o 
   5   4  11      306.32      308.29     19.04 o 
   6   4  11      148.41      153.94      7.49 o 
   7   4  11      227.93      215.03     11.43 o 
 -11   5  11       74.00       75.20     13.82 o 
 -10   5  11        9.88        9.31      1.22 o 
  -9   5  11       42.19       50.15      2.24 o 
  -8   5  11      751.27      771.48     11.43 o 
  -7   5  11        3.81        5.82      1.32 o 
  -6   5  11      257.07      272.07      6.20 o 
  -5   5  11       68.66       63.33      3.23 o 
  -4   5  11      187.38      186.90      5.25 o 
  -3   5  11      242.12      242.90      6.45 o 
  -2   5  11     1838.92     1959.70     19.56 o 
  -1   5  11      133.19      131.20      4.57 o 
   0   5  11      176.53      170.13      6.16 o 
   1   5  11        6.71       10.76      1.22 o 
   2   5  11      710.71      692.54     10.76 o 
   3   5  11      256.17      232.71      8.01 o 
   4   5  11       12.42       21.59      2.72 o 
   5   5  11      383.11      363.52     10.77 o 
   6   5  11      268.85      286.71     14.70 o 
   7   5  11      221.65      224.07     10.73 o 
 -11   6  11       16.32        9.72      1.99 o 
 -10   6  11        3.49        7.78      2.92 o 
  -9   6  11      295.91      297.69      5.33 o 
  -8   6  11      914.60      914.50     10.57 o 
  -7   6  11     1081.05     1132.67     12.34 o 
  -6   6  11      604.57      633.43      9.80 o 
  -5   6  11      219.75      219.96      5.76 o 
  -4   6  11      509.55      511.31      8.68 o 
  -3   6  11     3302.27     3399.55     54.03 o 
  -2   6  11      754.79      727.44     10.52 o 
  -1   6  11      330.62      369.29      7.66 o 
   0   6  11      220.39      210.41      5.94 o 
   1   6  11      290.12      286.68      7.82 o 
   2   6  11      231.50      205.71      6.10 o 
   3   6  11     1164.78     1157.64     26.15 o 
   4   6  11      315.60      325.82     10.09 o 
   5   6  11      114.72      104.52     19.54 o 
   6   6  11      199.33      205.77      8.54 o 
   7   6  11        3.24        7.09      3.01 o 
 -11   7  11        0.68        7.92      2.61 o 
 -10   7  11        1.43        6.63      1.51 o 
  -9   7  11        3.59        3.90      2.22 o 
  -8   7  11     1989.98     2095.74     20.64 o 
  -7   7  11      282.36      291.19      6.96 o 
  -6   7  11       56.29       61.42      3.06 o 
  -5   7  11      322.01      317.42      6.98 o 
  -4   7  11     1113.59     1149.77     13.18 o 
  -3   7  11      143.67      154.90      5.76 o 
  -2   7  11       29.45       43.41      2.29 o 
  -1   7  11      400.64      405.64     11.07 o 
   0   7  11      359.38      339.35      7.55 o 
   1   7  11       13.82       19.24      1.45 o 
   2   7  11      327.31      323.03      8.28 o 
   3   7  11       19.59       22.86      2.11 o 
   4   7  11       21.49       18.13      4.17 o 
   5   7  11      311.15      293.16     15.83 o 
   6   7  11      228.40      221.78      9.75 o 
 -10   8  11      232.84      217.58      8.62 o 
  -9   8  11      600.27      559.04     29.34 o 
  -8   8  11       56.61       54.16      5.62 o 
  -7   8  11      606.31      614.69     13.26 o 
  -6   8  11        7.78        8.25      1.04 o 
  -5   8  11       21.59       16.85      1.93 o 
  -4   8  11      402.41      402.43      8.64 o 
  -3   8  11      552.73      552.04      9.51 o 
  -2   8  11       76.11       77.10      3.75 o 
  -1   8  11      919.21      913.52     17.25 o 
   0   8  11      265.77      269.52      7.27 o 
   1   8  11      236.55      229.05      6.82 o 
   2   8  11       59.66       69.58      5.74 o 
   3   8  11     1624.21     1636.17     17.62 o 
   4   8  11      312.07      316.12     10.15 o 
   5   8  11      412.70      424.64     11.93 o 
   6   8  11       55.26       34.27      3.24 o 
 -10   9  11      144.17      148.85      8.30 o 
  -9   9  11      549.05      566.81     14.53 o 
  -8   9  11     1465.88     1485.65     20.53 o 
  -7   9  11      266.28      274.63      7.76 o 
  -6   9  11       60.07       63.11      3.78 o 
  -5   9  11       25.19       30.19      3.20 o 
  -4   9  11      457.55      465.57      9.48 o 
  -3   9  11       63.68       69.68      4.96 o 
  -2   9  11      691.48      679.00     11.17 o 
  -1   9  11      202.46      223.50      6.63 o 
   0   9  11        2.49        8.33      1.47 o 
   1   9  11      122.90      121.62      4.77 o 
   2   9  11      394.53      392.12      8.87 o 
   3   9  11      393.08      380.33     12.82 o 
   4   9  11       19.89       21.88      1.59 o 
   5   9  11      237.35      235.73      9.10 o 
   6   9  11       56.98       36.19      4.57 o 
 -10  10  11        1.89        6.56      1.35 o 
  -9  10  11       51.82       44.32      4.53 o 
  -8  10  11      111.78      120.40      3.02 o 
  -7  10  11      403.14      423.58      6.46 o 
  -6  10  11       48.23       37.99      1.80 o 
  -5  10  11       53.94       58.35      3.04 o 
  -4  10  11       12.12        9.51      1.64 o 
  -3  10  11      513.24      509.77     13.11 o 
  -2  10  11      345.18      320.90      7.74 o 
  -1  10  11        7.34       10.71      3.50 o 
   0  10  11      264.39      273.63      7.32 o 
   1  10  11      102.63      105.87      5.95 o 
   2  10  11        6.73        9.89      1.49 o 
   3  10  11      398.68      413.93     17.10 o 
   4  10  11     1115.49     1141.80     18.69 o 
   5  10  11      103.38       95.90     26.61 o 
  -9  11  11       40.28       36.76      4.21 o 
  -8  11  11      215.96      206.08      5.33 o 
  -7  11  11      188.49      205.33      5.05 o 
  -6  11  11      255.64      250.16      5.40 o 
  -5  11  11      102.16      105.87      4.49 o 
  -4  11  11       11.66       15.14      1.65 o 
  -3  11  11        1.04        9.17      1.14 o 
  -2  11  11      685.82      717.14     11.69 o 
  -1  11  11       13.66       18.16      1.99 o 
   0  11  11       26.48       36.31      4.47 o 
   1  11  11       24.89       26.89      2.87 o 
   2  11  11      261.15      271.11      9.59 o 
   3  11  11      449.37      433.73     25.39 o 
   4  11  11      161.34      154.38      6.36 o 
   5  11  11      115.08      101.06     10.17 o 
  -8  12  11      103.47       93.66      3.99 o 
  -7  12  11      749.42      729.52     17.99 o 
  -6  12  11       22.16       19.81      2.19 o 
  -5  12  11       83.65       73.49      3.26 o 
  -4  12  11       96.03       96.39      5.45 o 
  -3  12  11     1352.53     1346.12     13.64 o 
  -2  12  11        3.66        7.36      3.26 o 
  -1  12  11      111.94      112.98      9.30 o 
   0  12  11      248.03      219.27      8.61 o 
   1  12  11      496.58      509.62     10.74 o 
   2  12  11       67.68       50.22      3.37 o 
   3  12  11       14.14       13.67      1.66 o 
   4  12  11       14.10       13.38      2.99 o 
  -8  13  11       83.65       65.94      5.69 o 
  -7  13  11      142.10      149.84      7.12 o 
  -6  13  11      499.68      474.45      8.40 o 
  -5  13  11       92.27       95.04      5.65 o 
  -4  13  11      112.87      113.19      4.29 o 
  -3  13  11       83.94       85.64      4.12 o 
  -2  13  11     1219.82     1181.45     13.42 o 
  -1  13  11      623.01      643.04     30.25 o 
   0  13  11      217.04      237.07     14.56 o 
   1  13  11       74.21       63.86      4.40 o 
   2  13  11      412.57      421.44     10.74 o 
   3  13  11      137.29      144.80      7.88 o 
   4  13  11        9.86        6.93      2.01 o 
  -7  14  11      209.85      211.33      9.29 o 
  -6  14  11       15.39       16.61      2.39 o 
  -5  14  11      156.11      124.29      4.42 o 
  -4  14  11      394.41      406.74      7.93 o 
  -3  14  11       15.93       17.91      2.77 o 
  -2  14  11     1135.59     1143.57     25.69 o 
  -1  14  11      124.31      112.80      5.93 o 
   0  14  11       55.91       43.46      2.35 o 
   1  14  11       12.66       19.80      2.98 o 
   2  14  11       64.96       58.98      5.94 o 
   3  14  11      254.16      261.43      9.98 o 
  -6  15  11       31.55       15.73      1.79 o 
  -5  15  11        9.68       11.07      1.54 o 
  -4  15  11      175.19      178.02      5.50 o 
  -3  15  11        2.54        7.08      1.13 o 
  -2  15  11      246.87      232.67      7.72 o 
  -1  15  11      199.92      194.88     15.71 o 
   0  15  11      149.46      121.69      7.47 o 
   1  15  11       22.29       16.97      1.84 o 
   2  15  11      231.55      245.61      8.38 o 
  -4  16  11       44.79       26.89      2.97 o 
  -3  16  11      115.91      110.41      9.43 o 
  -2  16  11       87.29       61.31      6.37 o 
  -1  16  11      117.81      111.92      7.22 o 
   0  16  11       27.06       17.11      3.13 o 
 -10   0  12      175.47      158.47      5.58 o 
  -8   0  12     1239.69     1323.92     16.15 o 
  -6   0  12      111.15      121.45      5.15 o 
  -4   0  12     1232.87     1346.58     24.92 o 
  -2   0  12      393.04      418.10      9.69 o 
   0   0  12        0.63       11.17      1.93 o 
   2   0  12     3543.71     3559.31     42.70 o 
   4   0  12     2459.79     2515.06    206.42 o 
   6   0  12      974.18     1053.92     30.02 o 
 -11   1  12      300.98      306.03      6.20 o 
 -10   1  12      207.78      227.73      4.61 o 
  -9   1  12     2590.59     2622.92     20.55 o 
  -8   1  12      114.04      116.92      3.50 o 
  -7   1  12      214.25      213.61      4.79 o 
  -6   1  12      126.92      123.38      4.72 o 
  -5   1  12     2391.45     2438.28     16.45 o 
  -4   1  12      129.23      126.48      3.80 o 
  -3   1  12       79.37      103.75      4.53 o 
  -2   1  12      163.98      175.02      5.23 o 
  -1   1  12     1470.58     1529.27     15.69 o 
   0   1  12      343.73      332.75     11.83 o 
   1   1  12     1090.03     1113.00     16.74 o 
   2   1  12      448.82      452.45     11.85 o 
   3   1  12      561.32      527.83     29.01 o 
   4   1  12        1.08        7.39      1.77 o 
   5   1  12      358.12      359.14     10.96 o 
   6   1  12        0.33        6.45      1.24 o 
   7   1  12      751.83      764.63     22.31 o 
 -11   2  12       10.08        7.76      0.94 o 
 -10   2  12      158.54      150.39      4.52 o 
  -9   2  12      102.54       91.09      3.70 o 
  -8   2  12      319.45      342.86      6.96 o 
  -7   2  12        0.48        7.37      0.88 o 
  -6   2  12      110.98      109.50      4.10 o 
  -5   2  12       11.57       21.96      2.09 o 
  -4   2  12      952.54      987.41     12.06 o 
  -3   2  12      472.88      469.98      8.41 o 
  -2   2  12      978.05      959.88     12.91 o 
  -1   2  12      138.57      133.35      6.09 o 
   0   2  12      423.50      417.31      8.28 o 
   1   2  12      211.35      186.68      7.03 o 
   2   2  12      695.30      683.40     18.76 o 
   3   2  12      330.28      352.38     10.19 o 
   4   2  12      153.90      161.57      7.44 o 
   5   2  12      513.87      532.74     13.38 o 
   6   2  12      534.43      548.02     14.75 o 
   7   2  12      154.54      136.87      7.08 o 
 -11   3  12        1.55        3.53      1.65 o 
 -10   3  12      257.87      259.61      6.48 o 
  -9   3  12      463.23      480.37      8.05 o 
  -8   3  12      324.85      309.32      6.65 o 
  -7   3  12      153.48      151.34      5.04 o 
  -6   3  12      308.11      314.26      7.26 o 
  -5   3  12      395.17      384.54      7.55 o 
  -4   3  12       24.24       29.23      3.86 o 
  -3   3  12     4055.69     4333.81     87.77 o 
  -2   3  12      321.99      311.14      7.01 o 
  -1   3  12      220.79      227.87      6.13 o 
   0   3  12      476.53      462.29      8.68 o 
   1   3  12     1637.77     1638.10     20.41 o 
   2   3  12       85.16       86.71      7.42 o 
   3   3  12      448.81      439.27     13.26 o 
   4   3  12        2.01        6.28      2.56 o 
   5   3  12      131.73      145.55     13.93 o 
   6   3  12        8.60       10.93      2.28 o 
 -11   4  12      260.65      245.86     15.80 o 
 -10   4  12      209.56      235.27      9.88 o 
  -9   4  12       90.81       84.36      7.04 o 
  -8   4  12      477.52      465.13      8.13 o 
  -7   4  12       28.71       26.96      1.57 o 
  -6   4  12      152.96      165.18      5.15 o 
  -5   4  12      383.88      400.99      7.90 o 
  -4   4  12     2607.16     2701.53     26.48 o 
  -3   4  12        0.46        8.10      3.60 o 
  -2   4  12      139.88      147.50      5.06 o 
  -1   4  12      201.15      180.37      5.54 o 
   0   4  12      376.32      372.61      7.87 o 
   1   4  12       14.55       24.79      1.63 o 
   2   4  12      116.18      115.99      8.31 o 
   3   4  12        5.42       11.06      1.58 o 
   4   4  12      286.75      275.71      9.36 o 
   5   4  12       81.38       67.03      7.27 o 
   6   4  12      190.89      187.81     12.31 o 
 -11   5  12      162.22      167.33      7.08 o 
 -10   5  12        0.97        2.77      1.58 o 
  -9   5  12      109.95      107.39     10.11 o 
  -8   5  12      222.04      239.78      5.98 o 
  -7   5  12       23.30       29.93      4.26 o 
  -6   5  12      738.61      745.45     19.35 o 
  -5   5  12       73.74       72.95      3.59 o 
  -4   5  12      906.23      926.43     12.00 o 
  -3   5  12     1741.84     1782.08     16.58 o 
  -2   5  12       86.26       94.06      6.96 o 
  -1   5  12        0.05        7.21      1.09 o 
   0   5  12       31.91       32.81      1.95 o 
   1   5  12     1116.57     1144.74     25.05 o 
   2   5  12       79.78       93.81     13.31 o 
   3   5  12        0.14        9.12      5.60 o 
   4   5  12      172.20      152.46      7.23 o 
   5   5  12      429.81      428.31     12.11 o 
   6   5  12       76.26       53.41      9.87 o 
 -11   6  12      114.35       83.62     10.44 o 
  -9   6  12       49.67       50.63      2.75 o 
  -8   6  12      151.22      160.16      7.16 o 
  -7   6  12       46.86       44.43      2.83 o 
  -6   6  12      271.40      293.14      6.92 o 
  -5   6  12      504.56      523.30     11.22 o 
  -4   6  12      580.96      587.19      9.92 o 
  -3   6  12       10.36       18.74      1.41 o 
  -2   6  12      146.68      164.67      5.42 o 
  -1   6  12      243.13      214.00      6.23 o 
   0   6  12      151.16      131.49      4.95 o 
   1   6  12        0.26        9.15      1.69 o 
   2   6  12     1020.19     1008.30     13.77 o 
   3   6  12      430.46      432.33     15.50 o 
   4   6  12       20.34       28.20      4.61 o 
   5   6  12       82.83       71.88      4.97 o 
   6   6  12       79.27       68.16      4.35 o 
 -10   7  12       26.80       21.79      2.67 o 
  -9   7  12     2281.13     2350.89     31.57 o 
  -8   7  12       20.42       27.02      2.49 o 
  -7   7  12      144.28      159.40      5.11 o 
  -6   7  12        2.26        9.10      1.34 o 
  -5   7  12      226.01      237.50      8.89 o 
  -4   7  12       46.30       52.70      4.40 o 
  -3   7  12      406.91      397.70      8.86 o 
  -2   7  12      252.68      245.45      6.93 o 
  -1   7  12      795.20      766.59     12.61 o 
   0   7  12      378.47      381.46      8.48 o 
   1   7  12      291.31      282.08      7.34 o 
   2   7  12       21.77       26.16      3.96 o 
   3   7  12      334.58      332.12      8.40 o 
   4   7  12       36.16       26.13      2.09 o 
   5   7  12       36.80       27.36      3.08 o 
   6   7  12        3.51        8.29      1.49 o 
 -10   8  12       34.25       26.11      2.63 o 
  -9   8  12      210.16      191.75      5.44 o 
  -8   8  12      230.32      242.82      6.05 o 
  -7   8  12       35.07       33.82      2.09 o 
  -6   8  12        8.37       10.71      1.73 o 
  -5   8  12      135.63      133.41      4.94 o 
  -4   8  12     1088.37     1098.27     13.74 o 
  -3   8  12        1.99        5.25      1.12 o 
  -2   8  12      456.23      434.37      8.84 o 
  -1   8  12       25.63       27.12      2.72 o 
   0   8  12       28.19       23.44      1.63 o 
   1   8  12       59.80       52.75      2.82 o 
   2   8  12     2414.87     2441.14     26.44 o 
   3   8  12        3.33        8.40      1.29 o 
   4   8  12      462.69      455.17     25.23 o 
   5   8  12      140.40      153.69      7.82 o 
 -10   9  12      613.11      616.15     20.72 o 
  -9   9  12      301.35      202.18      4.18 o 
  -8   9  12      197.89      196.93      4.39 o 
  -7   9  12      104.95       86.75      5.85 o 
  -6   9  12      698.92      703.67     11.95 o 
  -5   9  12      600.07      601.85     10.28 o 
  -4   9  12      352.24      341.13      8.68 o 
  -3   9  12      232.56      216.07      6.48 o 
  -2   9  12      218.27      211.46      6.41 o 
  -1   9  12      347.83      343.85      8.26 o 
   0   9  12      116.79      117.08     13.06 o 
   1   9  12      590.05      577.67     10.87 o 
   2   9  12        6.04       16.38      4.40 o 
   3   9  12       83.36       76.31      3.80 o 
   4   9  12     1076.11     1074.17     43.09 o 
   5   9  12        1.93        7.95      3.34 o 
  -9  10  12      157.07      150.39     30.19 o 
  -8  10  12      160.84      156.87      7.86 o 
  -7  10  12        3.92        5.67      1.84 o 
  -6  10  12      125.96      121.53      6.19 o 
  -5  10  12       68.43       74.35      5.91 o 
  -4  10  12      849.80      915.53     13.06 o 
  -3  10  12      853.59      879.44     14.95 o 
  -2  10  12       11.13       11.43      1.66 o 
  -1  10  12      118.04      115.88      5.52 o 
   0  10  12      153.56      154.39      5.83 o 
   1  10  12       87.93       81.98      4.13 o 
   2  10  12      323.64      329.87      8.76 o 
   3  10  12     1573.40     1576.97     18.72 o 
   4  10  12        7.77       10.68      2.09 o 
  -8  11  12      412.24      443.41      7.22 o 
  -7  11  12      218.30      232.90      5.32 o 
  -6  11  12      447.73      449.50      7.55 o 
  -5  11  12        7.05        9.89      1.49 o 
  -4  11  12      223.46      212.45      7.42 o 
  -3  11  12      945.52      975.49     14.01 o 
  -2  11  12      349.40      331.28      8.36 o 
  -1  11  12      713.76      714.33     17.07 o 
   0  11  12       60.32       54.97      3.22 o 
   1  11  12     1392.68     1410.96     17.50 o 
   2  11  12      185.48      177.53      6.71 o 
   3  11  12       45.45       37.72      4.38 o 
   4  11  12      229.23      210.03     14.24 o 
  -8  12  12        0.52        3.67      0.96 o 
  -7  12  12        0.08        5.11      0.88 o 
  -6  12  12        6.95        8.98      1.09 o 
  -5  12  12      184.22      171.19      5.20 o 
  -4  12  12      657.50      652.95     22.42 o 
  -3  12  12       17.57       18.15      3.18 o 
  -2  12  12        0.33        7.83      1.32 o 
  -1  12  12       32.83       28.34      4.24 o 
   0  12  12      368.03      389.38      9.45 o 
   1  12  12        0.15        9.00      1.29 o 
   2  12  12      161.66      157.42      7.68 o 
   3  12  12      101.82       87.34     11.94 o 
  -7  13  12        0.66        6.95      1.76 o 
  -6  13  12       13.35       12.30      1.55 o 
  -5  13  12      195.28      185.72      6.90 o 
  -4  13  12      560.36      572.75     10.98 o 
  -3  13  12      419.74      446.41     14.43 o 
  -2  13  12      780.95      788.23     11.90 o 
  -1  13  12      106.10       99.34      6.64 o 
   0  13  12        0.35        3.27      2.87 o 
   1  13  12     1061.05     1104.13     23.26 o 
   2  13  12       82.78       69.01      5.95 o 
  -6  14  12        3.18        5.10      0.88 o 
  -5  14  12      203.50      186.95      6.48 o 
  -4  14  12      526.26      496.90     13.09 o 
  -3  14  12       44.71       41.43      2.91 o 
  -2  14  12        5.54       10.38      1.33 o 
  -1  14  12       26.26       22.39      3.17 o 
   0  14  12       12.33       15.24      1.74 o 
   1  14  12      300.58      294.96     15.16 o 
  -4  15  12      148.71      130.14      8.58 o 
  -3  15  12        8.82        9.83      1.20 o 
  -2  15  12      279.00      261.82     16.38 o 
  -1  15  12        0.04       10.48      1.73 o 
   0  15  12       14.82       13.46      1.70 o 
 -11   0  13       22.86       23.83      4.30 o 
  -9   0  13      286.51      303.43      8.17 o 
  -7   0  13      713.18      745.49     12.85 o 
  -5   0  13     1173.88     1195.43     17.40 o 
  -3   0  13      415.69      424.86     10.25 o 
  -1   0  13      262.54      268.37     11.95 o 
   1   0  13      857.21      908.33     22.65 o 
   3   0  13       27.13       32.72      3.34 o 
   5   0  13      856.24      940.73     28.27 o 
 -11   1  13       92.53       87.26      5.74 o 
 -10   1  13      439.29      427.93      7.15 o 
  -9   1  13       37.52       35.95      1.81 o 
  -8   1  13      507.37      532.10      7.60 o 
  -7   1  13       40.83       44.32      2.16 o 
  -6   1  13      863.05      918.80     11.22 o 
  -5   1  13      207.23      214.35      5.25 o 
  -4   1  13       13.02       25.80      2.31 o 
  -3   1  13       25.61       40.62      2.12 o 
  -2   1  13        0.06        2.89      2.62 o 
  -1   1  13      507.91      482.53     11.30 o 
   0   1  13      457.72      450.76     11.79 o 
   1   1  13      211.14      213.11      9.60 o 
   2   1  13      966.33      942.28     26.19 o 
   3   1  13       11.89        7.58      2.56 o 
   4   1  13        6.08        9.57      1.76 o 
   5   1  13       37.08       34.73      6.44 o 
   6   1  13     1027.56     1121.98     20.67 o 
 -11   2  13       19.39       17.04      1.71 o 
 -10   2  13      130.57      146.98      8.29 o 
  -9   2  13       52.73       49.64      5.52 o 
  -8   2  13       11.68       19.01      2.25 o 
  -7   2  13      390.52      384.51     11.16 o 
  -6   2  13        4.01        4.70      0.90 o 
  -5   2  13      584.08      594.62      9.78 o 
  -4   2  13       75.34       80.08      5.01 o 
  -3   2  13       32.92       30.12      1.64 o 
  -2   2  13       26.06       28.77      2.19 o 
  -1   2  13       15.96       28.66      1.69 o 
   0   2  13        0.03        5.46      5.76 o 
   1   2  13      755.12      757.28     20.05 o 
   2   2  13      337.84      330.98      9.98 o 
   3   2  13       40.43       42.81      6.38 o 
   4   2  13      560.84      523.10     13.24 o 
   5   2  13      642.97      654.33     16.38 o 
   6   2  13       85.71       68.85      9.75 o 
 -11   3  13      584.02      611.40     14.44 o 
 -10   3  13        0.35        5.98      0.91 o 
  -9   3  13       67.60       69.78      3.50 o 
  -8   3  13      191.97      187.30      5.60 o 
  -7   3  13       93.65       97.91      4.15 o 
  -6   3  13        3.17        9.16      3.07 o 
  -5   3  13      133.23      132.35      4.85 o 
  -4   3  13     2924.16     2994.35     47.66 o 
  -3   3  13      525.92      536.91     10.33 o 
  -2   3  13      143.71      150.79      5.26 o 
  -1   3  13      168.18      166.13      5.57 o 
   0   3  13     2164.25     2126.59     21.00 o 
   1   3  13      253.94      246.93      8.53 o 
   2   3  13        6.08       11.60      4.09 o 
   3   3  13      203.21      192.28      8.10 o 
   4   3  13     1319.89     1351.70     21.32 o 
   5   3  13       19.82       19.22      2.23 o 
   6   3  13      628.55      637.40     15.77 o 
 -10   4  13      113.34      107.68      4.23 o 
  -9   4  13      820.94      805.42     10.97 o 
  -8   4  13       47.59       42.21      5.38 o 
  -7   4  13       13.47       17.04      2.57 o 
  -6   4  13        1.14       10.54      2.39 o 
  -5   4  13      378.90      368.62      9.80 o 
  -4   4  13      116.34      108.71      4.43 o 
  -3   4  13      177.78      166.03      5.50 o 
  -2   4  13       15.75       21.29      3.04 o 
  -1   4  13      142.38      133.15      5.14 o 
   0   4  13      135.04      134.94      5.17 o 
   1   4  13      464.52      470.87      9.58 o 
   2   4  13      299.86      285.07      9.49 o 
   3   4  13       56.64       55.79     13.04 o 
   4   4  13       13.72       14.71      6.41 o 
   5   4  13     1001.56     1033.53     19.42 o 
   6   4  13       65.32       38.67      4.54 o 
 -10   5  13      234.20      229.46      5.99 o 
  -9   5  13      154.75      155.86      5.01 o 
  -8   5  13      134.28      150.42     10.03 o 
  -7   5  13       13.47       16.66      2.81 o 
  -6   5  13       27.86       24.48      4.55 o 
  -5   5  13      274.12      253.43      6.65 o 
  -4   5  13     1398.40     1423.28     25.56 o 
  -3   5  13       33.75       34.41      4.16 o 
  -2   5  13       23.85       35.35      2.01 o 
  -1   5  13      355.07      368.99     10.66 o 
   0   5  13     1541.23     1561.52     16.87 o 
   1   5  13      487.17      485.16      9.70 o 
   2   5  13       42.27       40.01      2.60 o 
   3   5  13      471.45      476.94     14.40 o 
   4   5  13      310.33      319.24     10.88 o 
   5   5  13      250.34      250.47      9.99 o 
 -10   6  13      375.53      387.07      6.71 o 
  -9   6  13       17.90       15.59      2.96 o 
  -8   6  13      351.42      361.87      7.77 o 
  -7   6  13       49.48       54.57      2.86 o 
  -6   6  13       37.88       41.87      2.15 o 
  -5   6  13       95.21      102.01      7.28 o 
  -4   6  13      241.46      234.95      7.69 o 
  -3   6  13       83.21       98.63      4.12 o 
  -2   6  13       52.09       61.30      4.50 o 
  -1   6  13      207.06      203.90      6.32 o 
   0   6  13        2.13       12.15      2.50 o 
   1   6  13     1312.33     1307.58     16.05 o 
   2   6  13        0.09        9.58      1.89 o 
   3   6  13       95.70       83.52     13.87 o 
   4   6  13       60.61       45.26      3.43 o 
   5   6  13      547.37      561.01     14.54 o 
 -10   7  13      230.86      153.24      3.63 o 
  -9   7  13        0.28        3.25      4.04 o 
  -8   7  13      178.97      179.65      5.61 o 
  -7   7  13       87.87       83.64      6.99 o 
  -6   7  13     1401.21     1439.57     15.87 o 
  -5   7  13     1037.01     1096.59     13.98 o 
  -4   7  13        0.80       10.32      2.53 o 
  -3   7  13      279.27      263.88      7.10 o 
  -2   7  13      307.22      326.77      8.03 o 
  -1   7  13       97.68       93.04      4.56 o 
   0   7  13      823.22      832.93     12.82 o 
   1   7  13       56.68       58.17      3.12 o 
   2   7  13      172.10      165.95      6.04 o 
   3   7  13       82.74       75.95      5.53 o 
   4   7  13      174.41      166.02      8.01 o 
   5   7  13        4.94       10.10      1.83 o 
  -9   8  13      176.51      188.88      6.68 o 
  -8   8  13      185.85      190.14      7.84 o 
  -7   8  13      102.04      107.51      4.53 o 
  -6   8  13      883.04      920.02     18.57 o 
  -5   8  13      991.23     1079.43     14.18 o 
  -4   8  13       13.78       22.22      4.36 o 
  -3   8  13       45.57       44.52      2.84 o 
  -2   8  13       92.01       87.47      6.47 o 
  -1   8  13       45.43       48.95      4.32 o 
   0   8  13       87.71       86.59      8.13 o 
   1   8  13     1608.24     1663.16     18.74 o 
   2   8  13        7.63       13.28      1.72 o 
   3   8  13      116.64      118.65      5.46 o 
   4   8  13       11.33       13.43      6.18 o 
  -9   9  13       54.86       40.90      5.43 o 
  -8   9  13      139.65      144.13      8.79 o 
  -7   9  13      970.96      969.19     36.01 o 
  -6   9  13      218.80      214.16      6.64 o 
  -5   9  13        4.11       11.17      3.83 o 
  -4   9  13      132.19      118.24      5.03 o 
  -3   9  13      312.52      328.10     10.01 o 
  -2   9  13      115.29      113.11      6.10 o 
  -1   9  13       30.07       37.45      2.26 o 
   0   9  13      152.42      131.99      6.62 o 
   1   9  13      316.46      311.44      8.47 o 
   2   9  13      560.88      565.60     13.26 o 
   3   9  13      106.66      104.26      5.23 o 
   4   9  13       19.40       19.99      2.23 o 
  -8  10  13       27.13       24.58      1.42 o 
  -7  10  13       34.99       29.72      2.79 o 
  -6  10  13      325.96      340.47      8.39 o 
  -5  10  13      584.24      615.67     12.18 o 
  -4  10  13       47.58       45.98      6.36 o 
  -3  10  13       41.84       42.72      5.35 o 
  -2  10  13      196.50      180.50      6.38 o 
  -1  10  13       46.92       40.72      3.86 o 
   0  10  13      197.89      212.87      7.08 o 
   1  10  13      556.28      564.94     11.47 o 
   2  10  13       83.80       74.20      3.63 o 
   3  10  13       19.00       17.18      1.66 o 
  -8  11  13        2.19        5.69      1.12 o 
  -7  11  13      150.14      179.45      9.12 o 
  -6  11  13        1.32        5.30      1.19 o 
  -5  11  13       14.17       17.49      1.94 o 
  -4  11  13      716.90      713.37     12.26 o 
  -3  11  13        0.12        6.58      1.29 o 
  -2  11  13      348.81      332.54      8.83 o 
  -1  11  13      202.59      201.28      7.50 o 
   0  11  13     1123.25     1161.70     16.44 o 
   1  11  13      210.15      200.47      7.18 o 
   2  11  13      173.30      174.25      7.44 o 
   3  11  13       91.22       65.08      8.99 o 
  -7  12  13       13.50       14.25      1.32 o 
  -6  12  13      109.99       97.39      9.72 o 
  -5  12  13      501.70      500.64      9.35 o 
  -4  12  13        0.89        7.12      1.34 o 
  -3  12  13       44.26       38.04      2.66 o 
  -2  12  13       14.17       17.02      2.65 o 
  -1  12  13       70.07       60.46      6.01 o 
   0  12  13       52.63       44.65      3.80 o 
   1  12  13      601.63      592.16     12.29 o 
   2  12  13       13.11        9.74      1.88 o 
  -6  13  13        7.50        7.32      1.60 o 
  -5  13  13      290.45      294.19      7.00 o 
  -4  13  13      662.87      656.14     26.90 o 
  -3  13  13      110.61      115.81      8.74 o 
  -2  13  13      134.18      121.54     10.92 o 
  -1  13  13      521.05      540.98     10.06 o 
   0  13  13     1037.69     1071.01     14.65 o 
   1  13  13      107.05       61.32      4.39 o 
  -4  14  13      324.59      293.56      9.46 o 
  -3  14  13        9.94       12.85      1.60 o 
  -2  14  13       29.76       19.87      1.56 o 
  -1  14  13      237.64      230.85      8.31 o 
 -10   0  14      132.87       91.68      7.25 o 
  -8   0  14      186.33      215.13      7.31 o 
  -6   0  14      313.90      271.35      8.35 o 
  -4   0  14       24.89       38.49      2.79 o 
  -2   0  14      125.37      142.91      9.56 o 
   0   0  14     1432.14     1383.82     28.40 o 
   2   0  14      225.56      227.51     12.33 o 
   4   0  14      700.23      704.88     24.41 o 
 -10   1  14       20.41       16.52      1.40 o 
  -9   1  14      554.74      603.18      9.97 o 
  -8   1  14      123.18      111.20      3.88 o 
  -7   1  14      116.52      129.71      4.19 o 
  -6   1  14      134.14      124.27      4.79 o 
  -5   1  14       15.45       13.95      2.29 o 
  -4   1  14        8.91       16.31      1.28 o 
  -3   1  14      208.42      234.77      7.50 o 
  -2   1  14       12.35       18.61      2.09 o 
  -1   1  14      642.06      635.72     13.62 o 
   0   1  14       54.21       62.11      2.93 o 
   1   1  14      209.73      207.97      8.21 o 
   2   1  14      354.83      347.84     10.68 o 
   3   1  14      660.33      621.29     15.86 o 
   4   1  14      393.09      388.36     12.08 o 
   5   1  14      432.80      483.40     13.85 o 
 -10   2  14      382.40      412.52     10.61 o 
  -9   2  14      195.86      204.77      6.05 o 
  -8   2  14      354.52      329.59      7.58 o 
  -7   2  14       78.72       86.59      4.77 o 
  -6   2  14      277.65      291.26      9.17 o 
  -5   2  14      328.65      334.11      8.94 o 
  -4   2  14      265.44      250.79      7.83 o 
  -3   2  14      174.40      182.09      8.86 o 
  -2   2  14      154.88      159.70      5.63 o 
  -1   2  14       13.64       14.51      1.78 o 
   0   2  14     1030.45     1030.00     29.91 o 
   1   2  14        1.87        8.35      1.58 o 
   2   2  14        1.38        9.84      3.24 o 
   3   2  14        6.75       11.43      1.93 o 
   4   2  14     1667.95     1654.45     29.59 o 
   5   2  14       84.31       67.84      9.17 o 
 -10   3  14       43.09       39.30      3.88 o 
  -9   3  14      551.22      550.30     10.43 o 
  -8   3  14       21.22       17.12      3.03 o 
  -7   3  14        3.74        8.88      1.42 o 
  -6   3  14      123.78      127.98      5.49 o 
  -5   3  14      511.39      504.92     16.14 o 
  -4   3  14      106.72      117.96      4.89 o 
  -3   3  14      368.45      404.90     20.33 o 
  -2   3  14      140.56      134.84      5.30 o 
  -1   3  14     1981.10     1964.04     19.14 o 
   0   3  14      516.47      505.80     23.23 o 
   1   3  14       34.25       40.86      2.50 o 
   2   3  14       75.96       65.31      7.51 o 
   3   3  14      132.63      149.47      7.10 o 
   4   3  14        2.55       11.64      4.44 o 
   5   3  14      352.12      332.06     17.60 o 
 -10   4  14      389.09      406.34      8.09 o 
  -9   4  14      114.53      112.04      4.55 o 
  -8   4  14       11.67       11.05      1.34 o 
  -7   4  14        9.71       18.58      3.28 o 
  -6   4  14        2.77        8.09      1.30 o 
  -5   4  14      155.15      160.63      5.58 o 
  -4   4  14      225.13      217.43      6.44 o 
  -3   4  14       90.62       81.16      3.92 o 
  -2   4  14       21.85       26.85      4.06 o 
  -1   4  14      225.37      251.92      7.17 o 
   0   4  14      233.81      228.33      7.10 o 
   1   4  14       23.12       24.93      2.62 o 
   2   4  14       37.82       32.14      2.03 o 
   3   4  14        0.89        9.36      2.57 o 
   4   4  14      228.91      221.26      9.76 o 
   5   4  14       13.66       13.94      2.68 o 
 -10   5  14       17.79       14.34      1.43 o 
  -9   5  14      100.71       87.04      8.58 o 
  -8   5  14        3.60        7.72      1.75 o 
  -7   5  14      138.74      132.22      7.08 o 
  -6   5  14      101.39      101.26      7.98 o 
  -5   5  14       55.17       54.34      4.61 o 
  -4   5  14       29.70       36.43      3.39 o 
  -3   5  14      762.77      774.34     12.12 o 
  -2   5  14      335.13      341.05      8.35 o 
  -1   5  14     1959.31     1956.17     49.03 o 
   0   5  14       37.01       48.63      2.21 o 
   1   5  14      205.95      203.25      6.90 o 
   2   5  14      254.02      269.17     18.01 o 
   3   5  14      119.52      113.51     12.43 o 
   4   5  14        0.03        7.75      2.23 o 
  -9   6  14       63.46       53.67      7.51 o 
  -8   6  14       57.05       48.89      2.99 o 
  -7   6  14       17.62       16.30      1.29 o 
  -6   6  14      873.23      873.26     15.39 o 
  -5   6  14       44.68       46.09      5.43 o 
  -4   6  14      984.41      971.71     13.72 o 
  -3   6  14        2.07        7.78      2.42 o 
  -2   6  14       26.23       24.62      1.92 o 
  -1   6  14        0.98        7.47      1.51 o 
   0   6  14      740.89      750.19     15.52 o 
   1   6  14      104.84       82.97      3.91 o 
   2   6  14       69.00       58.87      4.29 o 
   3   6  14        1.65        9.40      1.78 o 
   4   6  14      391.99      389.36     12.39 o 
  -9   7  14      156.20      156.33     11.73 o 
  -8   7  14       11.42       11.60      1.39 o 
  -7   7  14       53.67       51.95      3.53 o 
  -6   7  14      374.25      414.05      9.21 o 
  -5   7  14       17.23       17.81      1.99 o 
  -4   7  14       77.33       73.20      4.03 o 
  -3   7  14        8.88       13.03      3.23 o 
  -2   7  14      111.58      102.03      6.20 o 
  -1   7  14       30.69       40.20      3.34 o 
   0   7  14      103.81       88.28      5.22 o 
   1   7  14      334.96      312.56      8.50 o 
   2   7  14      335.34      344.74      9.18 o 
   3   7  14        0.71        7.73      1.58 o 
   4   7  14        0.03        8.42      2.48 o 
  -9   8  14       29.13       22.63      2.11 o 
  -8   8  14      368.32      367.71     11.38 o 
  -7   8  14       22.83       27.64      3.89 o 
  -6   8  14      526.52      542.37     10.44 o 
  -5   8  14      113.75       89.32      4.74 o 
  -4   8  14      927.79      970.29     14.18 o 
  -3   8  14       18.63       11.51      1.85 o 
  -2   8  14      117.49      131.25      5.63 o 
  -1   8  14        0.02        9.56      1.44 o 
   0   8  14      432.34      436.52      9.99 o 
   1   8  14       13.41       17.53      3.08 o 
   2   8  14        4.04        4.67      2.59 o 
   3   8  14       98.55       76.60      7.43 o 
  -8   9  14      531.14      524.90     14.20 o 
  -7   9  14       19.18       12.76      1.40 o 
  -6   9  14       68.92       59.38      5.04 o 
  -5   9  14       24.18       21.18      1.69 o 
  -4   9  14       37.02       38.25      2.29 o 
  -3   9  14      133.33      108.37      5.22 o 
  -2   9  14      354.49      347.24      8.94 o 
  -1   9  14      183.97      160.56      7.99 o 
   0   9  14      283.66      283.92     10.85 o 
   1   9  14       66.94       56.47      6.39 o 
   2   9  14       51.52       33.21      2.74 o 
   3   9  14       73.07       41.01      3.62 o 
  -8  10  14       96.85       73.83     10.16 o 
  -7  10  14      239.70      264.77      7.57 o 
  -6  10  14       46.45       47.30      3.17 o 
  -5  10  14       77.53       56.46      4.07 o 
  -4  10  14      123.32      131.59      5.64 o 
  -3  10  14      126.59      122.44      5.37 o 
  -2  10  14       14.76       17.79      4.64 o 
  -1  10  14      488.90      480.46     10.69 o 
   0  10  14      149.72      156.13      6.41 o 
   1  10  14       45.52       33.91      2.68 o 
   2  10  14       45.89       34.87      3.80 o 
  -7  11  14       22.88       20.37      1.32 o 
  -6  11  14        0.34        4.47      5.97 o 
  -5  11  14      240.67      253.27      7.92 o 
  -4  11  14       38.60       40.21      4.22 o 
  -3  11  14      234.62      242.69      7.67 o 
  -2  11  14      449.78      440.69     10.85 o 
  -1  11  14      324.90      330.02      9.18 o 
   0  11  14      254.16      233.49     14.26 o 
   1  11  14       81.63       72.82      4.71 o 
  -6  12  14        0.02        5.65      1.05 o 
  -5  12  14       65.48       53.09      3.66 o 
  -4  12  14        0.22        5.58      1.59 o 
  -3  12  14        1.05        7.18      3.17 o 
  -2  12  14       12.00       14.49      2.10 o 
  -1  12  14      219.24      203.33      8.43 o 
   0  12  14       97.64       82.67     10.92 o 
  -4  13  14        5.58        4.67      1.71 o 
  -3  13  14       88.80       66.72      8.98 o 
  -2  13  14     1276.55     1371.71     22.82 o 
  -1  13  14      456.29      452.59     18.26 o 
  -9   0  15      764.44      786.35     14.29 o 
  -7   0  15      938.58      952.04     15.95 o 
  -5   0  15      793.79      794.05     15.02 o 
  -3   0  15      853.39      837.72     22.40 o 
  -1   0  15       12.64       19.46      2.93 o 
   1   0  15       80.03       79.30      6.18 o 
   3   0  15      660.97      615.17     22.86 o 
 -10   1  15      393.32      401.75      8.43 o 
  -9   1  15       21.51       11.98      1.27 o 
  -8   1  15      112.24      108.40      8.29 o 
  -7   1  15       25.38       24.22      3.04 o 
  -6   1  15      293.73      307.13      7.71 o 
  -5   1  15       79.32       75.55      3.58 o 
  -4   1  15      141.61      152.85      5.65 o 
  -3   1  15      103.48      106.93      8.90 o 
  -2   1  15       79.63      105.66      5.23 o 
  -1   1  15       33.18       46.09      2.83 o 
   0   1  15       98.73      104.33      8.50 o 
   1   1  15      270.37      284.31     10.13 o 
   2   1  15       87.92       67.00      7.26 o 
   3   1  15        5.73       10.23      3.44 o 
   4   1  15      595.08      564.93     19.71 o 
 -10   2  15       21.17       17.77      1.76 o 
  -9   2  15      150.02      159.49      7.08 o 
  -8   2  15      222.31      230.97      6.73 o 
  -7   2  15        4.31        7.89      1.35 o 
  -6   2  15      137.67      156.55      5.67 o 
  -5   2  15      401.09      391.76      8.80 o 
  -4   2  15       70.87       97.86      5.36 o 
  -3   2  15        9.33       17.16      1.84 o 
  -2   2  15       13.87       16.13      2.29 o 
  -1   2  15       58.95       66.37      4.20 o 
   0   2  15       21.89       22.61      2.38 o 
   1   2  15       51.68       51.04      3.62 o 
   2   2  15        2.89        5.94      1.53 o 
   3   2  15      253.04      264.88     10.20 o 
   4   2  15       24.21       24.23      4.83 o 
  -9   3  15      107.12       87.82     10.41 o 
  -8   3  15      221.20      218.90      6.66 o 
  -7   3  15       82.47       74.11      3.57 o 
  -6   3  15      219.67      198.72      6.35 o 
  -5   3  15        0.03        8.67      2.01 o 
  -4   3  15     1209.76     1193.12     25.23 o 
  -3   3  15       24.35       19.42      1.85 o 
  -2   3  15     1201.55     1206.87     15.63 o 
  -1   3  15      243.25      235.82      8.70 o 
   0   3  15      707.75      691.01     15.13 o 
   1   3  15        8.56       10.51      1.64 o 
   2   3  15        7.32       13.15      2.49 o 
   3   3  15       20.10       28.90      3.18 o 
   4   3  15        8.23       11.82      1.89 o 
  -9   4  15       16.70       11.02      1.29 o 
  -8   4  15       38.07       31.51      2.42 o 
  -7   4  15       12.59       18.88      3.74 o 
  -6   4  15        2.99        7.34      3.43 o 
  -5   4  15     1145.88     1089.17     32.90 o 
  -4   4  15      161.78      148.42     10.69 o 
  -3   4  15       82.36       69.09      5.09 o 
  -2   4  15       90.21       91.29      7.05 o 
  -1   4  15      268.55      276.70      9.24 o 
   0   4  15      125.04      105.86      5.91 o 
   1   4  15      141.27      129.60      6.73 o 
   2   4  15       10.26       11.49      2.31 o 
   3   4  15       94.59       77.20      6.94 o 
  -9   5  15       11.59       15.27      2.10 o 
  -8   5  15      110.48      107.80      4.87 o 
  -7   5  15      167.91      174.16      6.10 o 
  -6   5  15       13.72       18.39      1.38 o 
  -5   5  15       61.66       60.55      3.45 o 
  -4   5  15     1194.94     1258.83     31.71 o 
  -3   5  15      999.17      986.67     19.76 o 
  -2   5  15      488.86      489.22     10.28 o 
  -1   5  15       34.01       42.61      4.63 o 
   0   5  15      436.20      452.55     13.77 o 
   1   5  15      436.43      450.16     17.11 o 
   2   5  15      268.76      277.71     10.38 o 
   3   5  15       36.52       32.20      2.82 o 
  -9   6  15       61.44       59.39      4.63 o 
  -8   6  15      199.97      209.17     10.19 o 
  -7   6  15       45.25       32.87      3.74 o 
  -6   6  15      113.04      121.45      5.30 o 
  -5   6  15      529.01      561.32     10.93 o 
  -4   6  15       13.95       16.16      2.41 o 
  -3   6  15       77.50       85.42      4.43 o 
  -2   6  15      308.42      316.05      8.51 o 
  -1   6  15      136.80      133.82      8.26 o 
   0   6  15       19.84       23.95      1.93 o 
   1   6  15        0.48        4.37      2.47 o 
   2   6  15       70.13       55.97      5.39 o 
   3   6  15      235.47      210.63     32.19 o 
  -8   7  15        2.11        8.68      1.10 o 
  -7   7  15        7.12       12.57      1.61 o 
  -6   7  15       97.36      103.61      6.25 o 
  -5   7  15       40.97       33.26      2.73 o 
  -4   7  15      456.18      458.89     12.65 o 
  -3   7  15      869.95      874.45     13.94 o 
  -2   7  15       72.05       65.34      5.28 o 
  -1   7  15       96.21       79.66      5.53 o 
   0   7  15        0.92        9.47      1.67 o 
   1   7  15      240.63      233.08      7.79 o 
   2   7  15        0.17       10.93      5.61 o 
   3   7  15        0.28        7.19      2.32 o 
  -8   8  15        0.37        8.72      1.34 o 
  -7   8  15       42.41       31.83      3.29 o 
  -6   8  15        5.61        9.07      4.26 o 
  -5   8  15      884.08      897.75     14.10 o 
  -4   8  15     1007.92     1071.57     27.45 o 
  -3   8  15      103.73      114.61      5.35 o 
  -2   8  15       16.37       17.70      1.85 o 
  -1   8  15        8.32       13.84      1.68 o 
   0   8  15        3.32        7.96      1.46 o 
   1   8  15       57.67       43.35      8.47 o 
   2   8  15      189.77      191.83      7.31 o 
  -7   9  15        4.11        4.80      1.22 o 
  -6   9  15       21.11       12.72      1.55 o 
  -5   9  15      262.32      265.11     14.51 o 
  -4   9  15      122.42      104.61      7.77 o 
  -3   9  15      152.05      156.03      6.77 o 
  -2   9  15       11.97       13.61      1.87 o 
  -1   9  15      242.40      238.73      7.80 o 
   0   9  15        1.26        7.71      1.53 o 
   1   9  15        0.98        7.36      1.43 o 
  -6  10  15       88.62       69.95      5.04 o 
  -5  10  15      271.31      277.66     18.05 o 
  -4  10  15      127.44      130.19      8.37 o 
  -3  10  15      117.63      129.13      5.62 o 
  -2  10  15       37.88       22.71      3.13 o 
  -1  10  15       22.47       22.17      4.28 o 
   0  10  15       88.14       74.80      4.76 o 
   1  10  15      151.73      160.32      8.30 o 
  -5  11  15      214.92      220.06      7.49 o 
  -4  11  15      265.46      266.62     11.22 o 
  -3  11  15        9.58       15.01      1.87 o 
  -2  11  15      532.29      511.51     24.12 o 
  -1  11  15        1.28        7.49      3.71 o 
  -8   0  16      242.29      237.22      8.60 o 
  -6   0  16     1928.85     1891.04     34.19 o 
  -4   0  16      352.34      316.96     14.48 o 
  -2   0  16      740.85      752.14     22.55 o 
   0   0  16      245.36      212.11     12.41 o 
   2   0  16       13.18       13.01      4.12 o 
  -9   1  16      132.77      127.71      6.22 o 
  -8   1  16        7.13       16.05      1.90 o 
  -7   1  16      652.37      674.53     12.75 o 
  -6   1  16        0.83        6.71      1.40 o 
  -5   1  16      278.44      297.88      8.05 o 
  -4   1  16       51.82       51.92      4.37 o 
  -3   1  16        3.97        6.99      1.23 o 
  -2   1  16      111.62      110.33      6.30 o 
  -1   1  16     1099.77     1086.66     42.04 o 
   0   1  16      218.58      209.43      8.82 o 
   1   1  16      338.93      347.10     17.90 o 
   2   1  16       22.62       26.71      3.25 o 
   3   1  16      658.02      684.67     23.63 o 
  -9   2  16      136.21      125.94     10.57 o 
  -8   2  16       22.25       20.49      4.35 o 
  -7   2  16       69.00       76.76      5.84 o 
  -6   2  16     1244.64     1285.52     16.37 o 
  -5   2  16      192.98      214.97      6.90 o 
  -4   2  16        2.35        9.34      1.39 o 
  -3   2  16      628.96      637.82     11.90 o 
  -2   2  16      293.83      293.85     10.27 o 
  -1   2  16      231.11      233.29      9.24 o 
   0   2  16      329.05      320.84     19.99 o 
   1   2  16        0.02        6.85      2.28 o 
   2   2  16       28.37       22.44      2.64 o 
   3   2  16        1.37        9.55      2.08 o 
  -8   3  16        0.01        3.12      2.77 o 
  -7   3  16      836.46      810.46     15.97 o 
  -6   3  16        0.68       10.12      2.71 o 
  -5   3  16     1371.19     1323.32     16.73 o 
  -4   3  16      384.11      362.24     11.60 o 
  -3   3  16      232.13      240.02      7.46 o 
  -2   3  16       62.24       53.25      3.73 o 
  -1   3  16     1011.11      989.98     18.66 o 
   0   3  16        5.95        9.78      3.73 o 
   1   3  16       30.76       22.76      2.63 o 
   2   3  16      330.79      304.30     25.77 o 
  -8   4  16      506.19      535.20     10.70 o 
  -7   4  16        4.02       11.13      1.41 o 
  -6   4  16      417.14      406.05     15.12 o 
  -5   4  16        2.90        8.20      1.15 o 
  -4   4  16       51.38       46.09      3.24 o 
  -3   4  16        0.58        8.50      1.50 o 
  -2   4  16       83.75       83.26      4.19 o 
  -1   4  16        0.27        7.36      1.33 o 
   0   4  16      274.19      299.68     10.66 o 
   1   4  16      239.22      230.76     12.36 o 
   2   4  16      299.60      313.09     15.52 o 
  -8   5  16       14.89       10.25      2.02 o 
  -7   5  16      148.12      144.61     10.40 o 
  -6   5  16        3.25        7.56      1.04 o 
  -5   5  16      309.02      319.62      8.58 o 
  -4   5  16        0.04        6.31      3.34 o 
  -3   5  16       35.13       33.47      2.28 o 
  -2   5  16       20.40       19.27      1.87 o 
  -1   5  16      383.87      414.37     10.07 o 
   0   5  16      161.92      170.17      8.25 o 
   1   5  16       76.01       53.84      8.52 o 
   2   5  16      243.77      260.15     14.68 o 
  -8   6  16        7.73        7.73      1.54 o 
  -7   6  16      129.98      135.62      7.21 o 
  -6   6  16      435.60      456.57     16.73 o 
  -5   6  16       19.99       13.44      1.76 o 
  -4   6  16       78.17       59.32      4.77 o 
  -3   6  16       97.25      102.15      5.13 o 
  -2   6  16       86.50       64.87     12.80 o 
  -1   6  16       50.26       51.47      4.39 o 
   0   6  16      248.97      244.19      8.01 o 
   1   6  16      138.61      148.09     11.64 o 
  -7   7  16      232.23      223.31      9.18 o 
  -6   7  16        1.70        5.17      1.00 o 
  -5   7  16        0.03        8.72      2.28 o 
  -4   7  16      526.63      544.35     12.11 o 
  -3   7  16      233.81      219.36      7.45 o 
  -2   7  16      136.00      129.06     11.37 o 
  -1   7  16      162.42      157.36     17.04 o 
   0   7  16        2.06        8.75      1.61 o 
   1   7  16        7.34       11.47      2.00 o 
  -6   8  16     1137.51     1196.46     16.69 o 
  -5   8  16      368.80      372.70      9.63 o 
  -4   8  16      185.91      220.96      7.57 o 
  -3   8  16       15.85       12.42      1.85 o 
  -2   8  16      455.64      490.51     11.34 o 
  -1   8  16       26.36       22.38      2.14 o 
   0   8  16      225.20      208.73     12.10 o 
  -6   9  16      106.41       73.83     11.37 o 
  -5   9  16      181.51      182.19      8.18 o 
  -4   9  16       12.54       10.79      1.50 o 
  -3   9  16        8.77        8.10      1.51 o 
  -2   9  16        2.77        7.68      1.39 o 
  -1   9  16       63.84       39.01      4.66 o 
  -4  10  16       20.18       16.37      2.56 o 
  -3  10  16      394.83      410.96     17.41 o 
  -2  10  16       69.44       37.86      8.34 o 
  -7   0  17      824.51      856.83     25.11 o 
  -5   0  17        0.45        8.35      2.51 o 
  -3   0  17      269.58      277.61     14.33 o 
  -1   0  17       25.16       22.41      3.82 o 
   1   0  17       18.73       19.62      2.19 o 
  -8   1  17      367.05      376.61      9.17 o 
  -7   1  17        5.26       15.07      3.57 o 
  -6   1  17       56.66       54.87      4.66 o 
  -5   1  17       48.55       33.19      4.09 o 
  -4   1  17        3.59        6.29      1.50 o 
  -3   1  17        3.18        7.30      1.45 o 
  -2   1  17      464.07      530.75     25.94 o 
  -1   1  17       15.13       24.91      3.97 o 
   0   1  17       22.03       14.31      2.40 o 
   1   1  17       27.08       20.86      2.64 o 
  -7   2  17      775.34      780.39     46.13 o 
  -6   2  17      502.70      523.00     27.67 o 
  -5   2  17        6.21        9.63      1.42 o 
  -4   2  17      458.99      492.63     13.34 o 
  -3   2  17      383.43      389.06     13.29 o 
  -2   2  17      403.06      391.50     34.94 o 
  -1   2  17      408.80      401.27     12.46 o 
   0   2  17        4.95        8.02      1.74 o 
   1   2  17       39.76       35.13      3.51 o 
  -7   3  17       29.64       24.35      2.10 o 
  -6   3  17      149.79      153.20      6.94 o 
  -5   3  17        6.65        6.66      1.33 o 
  -4   3  17      208.69      191.60      7.10 o 
  -3   3  17        3.10        5.99      1.43 o 
  -2   3  17      462.20      434.62     13.49 o 
  -1   3  17        2.96       12.48      4.87 o 
   0   3  17       10.91        9.00      1.48 o 
  -7   4  17       88.60       97.41      7.16 o 
  -6   4  17       12.15       14.43      2.76 o 
  -5   4  17      412.02      355.40     13.35 o 
  -4   4  17      190.58      157.66     11.98 o 
  -3   4  17       19.40       23.13      3.01 o 
  -2   4  17        5.25       16.56      2.19 o 
  -1   4  17      960.00     1033.47     23.74 o 
   0   4  17      279.61      268.00     10.54 o 
  -7   5  17        5.44        5.87      1.14 o 
  -6   5  17       25.81       20.78      1.78 o 
  -5   5  17        9.13       10.87      1.32 o 
  -4   5  17       19.11       16.12      1.99 o 
  -3   5  17       66.39       44.22      5.74 o 
  -2   5  17      766.55      748.02     17.26 o 
  -1   5  17       30.97       22.76      2.62 o 
   0   5  17       12.67       13.10      2.07 o 
  -6   6  17      158.34      154.25     15.33 o 
  -5   6  17      212.56      196.48      8.33 o 
  -4   6  17       28.91       27.97      2.99 o 
  -3   6  17      886.94      879.53     15.02 o 
  -2   6  17        0.09        8.90      2.12 o 
  -1   6  17      624.35      602.92     16.50 o 
  -5   7  17       37.88       27.52      2.71 o 
  -4   7  17        4.02        9.02      1.36 o 
  -3   7  17        4.01        7.70      1.72 o 
  -1   7  17        8.17        6.43      2.52 o 
  -6   0  18       85.46       53.43      8.25 o 
  -4   0  18      392.37      415.23     18.54 o 
  -2   0  18       40.85       28.12      4.51 o 
  -6   1  18       88.40       85.92     27.80 o 
  -5   1  18       16.47       10.91      2.48 o 
  -4   1  18        5.51        7.44      1.60 o 
  -3   1  18      371.12      397.13     12.71 o 
  -2   1  18        4.61       12.63      2.20 o 
  -5   2  18        5.45        6.72      1.62 o 
  -4   2  18      186.88      175.97     18.60 o 
  -3   2  18       42.27       36.87      3.90 o 
  -2   2  18      517.97      491.72     14.19 o 
  -1   2  18       10.61       21.86      2.96 o 
  -5   3  18      203.48      177.20      7.15 o 
  -4   3  18       84.17       53.46      4.92 o 
  -3   3  18      559.51      551.77     15.11 o 
  -2   3  18       89.96       67.99      8.76 o 
  -4   4  18      597.30      552.26     16.50 o 
  -3   4  18        8.31       12.54      1.99 o 
                                                 
